# Supplementary material for: Investigating the Structure–Activity Relationship of 1,2,4-Triazine G-Protein-Coupled Receptor 84 (GPR84) Antagonists
Source: J Med Chem. 2022 Aug 10;65(16):11270–90. doi: 10.1021/acs.jmedchem.2c00804 (PMC9421653; doi:10.1021/acs.jmedchem.2c00804)
Supplement: Supplementary file 1 — jm2c00804_si_001.csv [file jm2c00804_si_001.csv]

Compound Numbers	Molecule SMILES	Purity (%)	pIC50
1	COC(C=C1)=CC=C1C2=NN=C(N=C2C3=CC=C(OC)C=C3)CC4=CNC5=CC=CC=C54	96.9	7.93 ± 0.21
4	C12=CC=CC=C1C(CC3=NN=C(C4=CC=CC=C4)C(C5=CC=CC=C5)=N3)=CN2	99	8.14 ± 0.14
5	FC(C=C1)=CC=C1C2=NN=C(N=C2C3=CC=C(F)C=C3)CC4=CNC5=CC=CC=C54	99	7.81 ± 0.04
6	ClC1=CC=CC=C1C2=NN=C(N=C2C3=C(Cl)C=CC=C3)CC4=CNC5=CC=CC=C54	99	7.72 ± 0.05
7	BrC(C=C1)=CC=C1C2=NN=C(N=C2C3=CC=C(Br)C=C3)CC4=CNC5=CC=CC=C54	96.6	7.60 ± 0.02
8	C12=CC=CC=C1C(CC3=NN=C(C4=CC=CC=N4)C(C5=NC=CC=C5)=N3)=CN2	99	5.70 ± 0.21
9	CC(C)C1=NC(CC2=CNC3=CC=CC=C32)=NN=C1C(C)C	99	5.38 ± 0.05
10	O=C(C(C=C1)=CC=C1C2=NN=C(N=C2C3=CC=C(C(OC)=O)C=C3)CC4=CNC5=CC=CC=C54)OC	100	6.67 ± 0.08
11	C12=CC=CC=C1C(CC3=NN=C(C4=CC=CS4)C(C5=CC=CS5)=N3)=CN2	95.3	7.62 ± 0.05
12	FC1=CC=C(NC=C2CC3=NN=C(C4=CC=C(OC)C=C4)C(C5=CC=C(OC)C=C5)=N3)C2=C1	99	6.92 ± 0.07
13	COC(C=C1)=CC=C1C2=NN=C(N=C2C3=CC=C(OC)C=C3)CC4=CN(C)C5=CC=CC=C54	97.1	<4.70
14	COC(C=C1)=CC=C1C2=NN=C(N=C2C3=CC=C(OC)C=C3)CC4=NNC5=CC=CC=C54	96.7	6.67 ± 0.03
15	FC1=CC=C2C(NC=C2CC3=NN=C(C4=CC=CC=C4)C(C5=CC=CC=C5)=N3)=C1	95.4	6.65 ± 0.03
16	CC1=CC=C2C(NC=C2CC3=NN=C(C4=CC=CC=C4)C(C5=CC=CC=C5)=N3)=C1	95	<4.70
17	C12=CC=NC=C1C(CC3=NN=C(C4=CC=CC=C4)C(C5=CC=CC=C5)=N3)=CN2	95.6	7.78 ± 0.07
18	C12=CN=CC=C1C(CC3=NN=C(C4=CC=CC=C4)C(C5=CC=CC=C5)=N3)=CN2	100	8.07 ± 0.16
19	C12=NC=CC=C1C(CC3=NN=C(C4=CC=CC=C4)C(C5=CC=CC=C5)=N3)=CN2	95	6.92 ± 0.28
20	C12=NC=C(CC3=NN=C(C4=CC=CC=C4)C(C5=CC=CC=C5)=N3)N1C=CC=C2	97.9	5.44 ± 0.09
21	CCCCCC1=NN=C(C2=CC=CC=C2)C(C3=CC=CC=C3)=N1	100	5.12 ± 0.05
22	C1(CCC2=CC=CN=C2)=NN=C(C3=CC=CC=C3)C(C4=CC=CC=C4)=N1	100	5.00 ± 0.17
23	CC1=CC(CC2=NN=C(C3=CC=CC=C3)C(C4=CC=CC=C4)=N2)=NN1	100	4.97 ± 0.23
24	C1(NCC2=NC=CC=C2)=NN=C(C3=CC=CC=C3)C(C4=CC=CC=C4)=N1	100	5.47 ± 0.05
25	CC1=NNC(NC2=NN=C(C3=CC=CC=C3)C(C4=CC=CC=C4)=N2)=C1	100	<4.70
26	FC(F)(F)OC1=CC=CC=C1C2=NC(CC3=CNC4=CC=CC=C43)=NN=C2	100	<4.70
27	FC(F)(F)OC(C=CC=C1)=C1C2=NN=C(N=C2)CC3=CNC4=CC=CC=C43	98.8	5.59 ± 0.13
28	CC1=NN=C(N=C1C2=CC=CC=C2)CC3=CNC4=CC=CC=C43	99	4.99 ± 0.69
29	CC1=NC(CC2=CNC3=CC=CC=C32)=NN=C1C4=CC=CC=C4	95.7	5.25 ± 0.21
30	C12=CC=CC=C1C(CC3=NN=C(C4=CC=CC=C4)C(C5=CC=CN=N5)=N3)=CN2	100	5.70 ± 0.09
31	C12=CC=CC=C1C(CC3=NN=C(C4=CC=CN=N4)C(C5=CC=CC=C5)=N3)=CN2	100	6.85 ± 0.03
32	C12=CC=CC=C1C(CC3=NN=C(C4=NC=CC=N4)C(C5=CC=CC=C5)=N3)=CN2	100	6.58 ± 0.08
33	O=S(C(C=C1)=CC=C1C2=NC(CC3=CNC4=CC=CC=C43)=NN=C2C5=CC=CC=C5)(NC)=O	100	6.49 ± 0.05
34	O=S(C(C=C1)=CC=C1C2=NN=C(N=C2C3=CC=CC=C3)CC4=CNC5=CC=CC=C54)(NC)=O	100	6.39 ± 0.04
35	O=S(C(C=C1)=CC=C1C2=NC(CC3=CNC4=CC=CC=C43)=NN=C2C5=CC=CC=C5)(C)=O	100	6.06 ± 0.05
36	O=S(C(C=C1)=CC=C1C2=NN=C(N=C2C3=CC=CC=C3)CC4=CNC5=CC=CC=C54)(C)=O	99.6	6.18 ± 0.04
37	O=C(C)OCC(C=C1)=CC=C1C2=NC(CC3=CNC4=CC=CC=C43)=NN=C2C5=CC=CC=C5	96.9	8.30 ± 0.35
38	CC(OCC(C=C1)=CC=C1C2=NN=C(N=C2C3=CC=CC=C3)CC4=CNC5=CC=CC=C54)=O	99	8.06 ± 0.27
39	OCC(C=C1)=CC=C1C2=NC(CC3=CNC4=CC=CC=C43)=NN=C2C5=CC=CC=C5	100	7.16 ± 0.04
40	OCC(C=C1)=CC=C1C2=NN=C(N=C2C3=CC=CC=C3)CC4=CNC5=CC=CC=C54	100	7.76 ± 0.06
41	C12=CC=CC=C1C(CC3=NN=C(C4=CC=CC=C4)C(C5=CC=C(CN6CCOCC6)C=C5)=N3)=CN2	100	7.51 ± 0.28
42	C12=CC=CC=C1C(CC3=NN=C(C4=CC=C(CN5CCOCC5)C=C4)C(C6=CC=CC=C6)=N3)=CN2	100	8.28 ± 0.11
43	CN(C)CC(C=C1)=CC=C1C2=NC(CC3=CNC4=CC=CC=C43)=NN=C2C5=CC=CC=C5	100	6.20 ± 0.05
44	CN(C)CC(C=C1)=CC=C1C2=NN=C(N=C2C3=CC=CC=C3)CC4=CNC5=CC=CC=C54	100	6.68 ± 0.05
45	CC(NCC(C=C1)=CC=C1C2=NC(CC3=CNC4=CC=CC=C43)=NN=C2C5=CC=CC=C5)=O	97.5	6.93 ± 0.06
46	O=C(C)NCC(C=C1)=CC=C1C2=NN=C(N=C2C3=CC=CC=C3)CC4=CNC5=CC=CC=C54	97.5	7.98 ± 0.06
47	O=S(NCC(C=C1)=CC=C1C2=NC(CC3=CNC4=CC=CC=C43)=NN=C2C5=CC=CC=C5)(C)=O	100	6.72 ± 0.06
48	O=S(NCC(C=C1)=CC=C1C2=NN=C(N=C2C3=CC=CC=C3)CC4=CNC5=CC=CC=C54)(C)=O	99.2	7.61 ± 0.06
49	O=C(OC)C(C=C1)=CC=C1C2=NC(CC3=CNC4=CC=CC=C43)=NN=C2C5=CC=CC=C5	100	6.74 ± 0.05
50	O=C(OC)C(C=C1)=CC=C1C2=NN=C(N=C2C3=CC=CC=C3)CC4=CNC5=CC=CC=C54	100	7.31± 0.06
51	OC(C(C=C1)=CC=C1C2=NC(CC3=CNC4=CC=CC=C43)=NN=C2C5=CC=CC=C5)=O	100	6.55 ± 0.26
52	O=C(O)C(C=C1)=CC=C1C2=NN=C(N=C2C3=CC=CC=C3)CC4=CNC5=CC=CC=C54	100	7.06 ± 0.22
53	O=C(OC)C1=CC=CC(C2=NC(CC3=CNC4=CC=CC=C43)=NN=C2C5=CC=CC=C5)=C1	100	6.40 ± 0.05
54	O=C(OC)C1=CC=CC(C2=NN=C(N=C2C3=CC=CC=C3)CC4=CNC5=CC=CC=C54)=C1	100	6.94 ± 0.03
55	OC(C1=CC=CC(C2=NC(CC3=CNC4=CC=CC=C43)=NN=C2C5=CC=CC=C5)=C1)=O	98.8	4.99 ± 0.32
56	O=C(O)C1=CC=CC(C2=NN=C(N=C2C3=CC=CC=C3)CC4=CNC5=CC=CC=C54)=C1	100	5.49 ±0.10
57	O=C(NC)C(C=C1)=CC=C1C2=NC(CC3=CNC4=CC=CC=C43)=NN=C2C5=CC=CC=C5.C	100	5.32 ± 0.15
58	O=C(NC)C(C=C1)=CC=C1C2=NN=C(N=C2C3=CC=CC=C3)CC4=CNC5=CC=CC=C54	99	6.49 ± 0.05
59	C12=CN=CC=C1C(CC3=NN=C(C4=CC=CC=C4)C(C5=NC=CN=C5)=N3)=CN2	100	5.38 ± 0.12
60	C12=CN=CC=C1C(CC3=NN=C(C4=NC=CN=C4)C(C5=CC=CC=C5)=N3)=CN2	100	5.91± 0.06
61	C12=CN=CC=C1C(CC3=NN=C(C4=CC=CC=C4)C(C5=CN=NC=C5)=N3)=CN2	100	5.84 ± 0.10
62	C12=CN=CC=C1C(CC3=NN=C(C4=CN=NC=C4)C(C5=CC=CC=C5)=N3)=CN2	100	6.21 ± 0.04
63	C12=CN=CC=C1C(CC3=NN=C(C4=CC=CC=C4)C(C5=CC=C(CN6CCOCC6)C=C5)=N3)=CN2	100	7.27 ± 0.06
64	C12=CN=CC=C1C(CC3=NN=C(C4=CC=C(CN5CCOCC5)C=C4)C(C6=CC=CC=C6)=N3)=CN2	100	8.33 ± 0.15
65	O=C(OC)C(C=C1)=CC=C1C2=NC(CC3=CNC4=CN=CC=C43)=NN=C2C5=CC=CC=C5	96.7	7.37 ± 0.33
66	O=C(OC)C1=CC=C(C=C1)C2=NN=C(N=C2C3=CC=CC=C3)CC4=CNC5=CN=CC=C54	96.8	7.02 ± 0.06
67	O=C(NC)C(C=C1)=CC=C1C2=NC(CC3=CNC4=CN=CC=C43)=NN=C2C5=CC=CC=C5	100	6.48 ± 0.04
68	O=C(NC)C1=CC=C(C=C1)C2=NN=C(N=C2C3=CC=CC=C3)CC4=CNC5=CN=CC=C54	100	7.29 ± 0.05
69	O=C(NCCO)C(C=C1)=CC=C1C2=NC(CC3=CNC4=CN=CC=C43)=NN=C2C5=CC=CC=C5	100	6.84 ±0.05
70	O=C(NCCO)C1=CC=C(C=C1)C2=NN=C(N=C2C3=CC=CC=C3)CC4=CNC5=CN=CC=C54	100	7.04 ± 0.07
71	CNC(C(C=C1)=CC=C1C2=NC(CC3=CNC4=CC=NC=C43)=NN=C2C5=CC=CC=C5)=O	100	5.64 ± 0.05
72	O=C(NC)C(C=C1)=CC=C1C2=NN=C(N=C2C3=CC=CC=C3)CC4=CNC5=CC=NC=C54	100	6.35 ± 0.06
73	O=C(NC)C(C=C1)=CC=C1C2=NN=C(N=C2C3=CC=CC=C3)CC4=CNC5=CC=CC=C54	100	7.18 ± 0.09
74	O=C(N1CCOCC1)C(C=C2)=CC=C2C3=NN=C(N=C3C4=CC=CC=C4)CC5=CNC6=CC=CC=C65	100	7.19 ± 0.07
75	O=C(NCCN(C)C)C(C=C1)=CC=C1C2=NN=C(N=C2C3=CC=CC=C3)CC4=CNC5=CC=CC=C54	100	5.54 ± 0.10
76	O=C(NCCO)C(C=C1)=CC=C1C2=NN=C(N=C2C3=CC=CC=C3)CC4=CNC5=CC=CC=C54	100	7.46 ± 0.07
77	O=C(N1CCN(C)CC1)C(C=C2)=CC=C2C3=NN=C(N=C3C4=CC=CC=C4)CC5=CNC6=CC=CC=C65	100	5.95 ± 0.10
78	O=C(NCCOC)C(C=C1)=CC=C1C2=NN=C(N=C2C3=CC=CC=C3)CC4=CNC5=CC=CC=C54	98.7	7.69 ± 0.08
79	O=C(NCCNC(C)=O)C(C=C1)=CC=C1C2=NN=C(N=C2C3=CC=CC=C3)CC4=CNC5=CC=CC=C54	100	6.26 ± 0.06
80	O=C(N1CCN(C)C(C1)=O)C(C=C2)=CC=C2C3=NN=C(N=C3C4=CC=CC=C4)CC5=CNC6=CC=CC=C65	100	6.69 ± 0.04
81	O=C(NCC(N)=O)C(C=C1)=CC=C1C2=NN=C(N=C2C3=CC=CC=C3)CC4=CNC5=CC=CC=C54	100	5.80 ± 0.11
82	O=C(NC)C(C=C1)=CC=C1C2=NC(CC3=CNC4=CC=CC=C43)=NN=C2C5=CC=CC=C5	100	8.01 ± 0.06
83	O=C(N1CCOCC1)C(C=C2)=CC=C2C3=NC(CC4=CNC5=CC=CC=C54)=NN=C3C6=CC=CC=C6	100	6.68 ± 0.06
84	O=C(NCCN(C)C)C(C=C1)=CC=C1C2=NC(CC3=CNC4=CC=CC=C43)=NN=C2C5=CC=CC=C5	100	6.00 ± 0.04
85	O=C(NCCO)C(C=C1)=CC=C1C2=NC(CC3=CNC4=CC=CC=C43)=NN=C2C5=CC=CC=C5	100	7.54 ± 0.06
86	O=C(N1CCN(C)CC1)C(C=C2)=CC=C2C3=NC(CC4=CNC5=CC=CC=C54)=NN=C3C6=CC=CC=C6	100	6.02 ± 0.04
87	O=C(NCCOC)C(C=C1)=CC=C1C2=NC(CC3=CNC4=CC=CC=C43)=NN=C2C5=CC=CC=C5	100	7.14 ± 0.06
88	O=C(NCCNC(C)=O)C(C=C1)=CC=C1C2=NC(CC3=CNC4=CC=CC=C43)=NN=C2C5=CC=CC=C5	100	6.68 ± 0.06
89	O=C(N1CCN(C)C(C1)=O)C(C=C2)=CC=C2C3=NC(CC4=CNC5=CC=CC=C54)=NN=C3C6=CC=CC=C6	100	6.31 ± 0.05
90	O=C(NCC(N)=O)C(C=C1)=CC=C1C2=NC(CC3=CNC4=CC=CC=C43)=NN=C2C5=CC=CC=C5	100	6.42 ± 0.05
