# Supplementary material for: Investigating the Structure–Activity Relationship of 1,2,4-Triazine G-Protein-Coupled Receptor 84 (GPR84) Antagonists
Source: J Med Chem. 2022 Aug 10;65(16):11270–90. doi: 10.1021/acs.jmedchem.2c00804 (PMC9421653; doi:10.1021/acs.jmedchem.2c00804)
Supplement: Supplementary file 2 — jm2c00804_si_002.pdb [file jm2c00804_si_002.pdb]

REMARK   4      COMPLIES WITH FORMAT V. 3.0, 1-DEC-2006
REMARK 888
REMARK 888 WRITTEN BY MAESTRO (A PRODUCT OF SCHRODINGER, LLC)
TITLE     ALPHAFOLD V2.0 PREDICTION FOR G-PROTEIN COUPLED RECEPTOR 84
TITLE    2 (Q9NQS5) bound to compound 1
CRYST1    1.000    1.000    1.000  90.00  90.00  90.00 P 1           0
MODEL        1
ATOM      1  N   MET A   1      34.915  15.089 -20.327  1.00 35.98           N1+
ATOM      2  CA  MET A   1      34.609  13.644 -20.307  1.00 35.98           C  
ATOM      3  C   MET A   1      33.438  13.461 -19.363  1.00 35.98           C  
ATOM      4  O   MET A   1      33.616  13.679 -18.175  1.00 35.98           O  
ATOM      5  CB  MET A   1      35.821  12.828 -19.824  1.00 35.98           C  
ATOM      6  CG  MET A   1      36.994  12.878 -20.807  1.00 35.98           C  
ATOM      7  SD  MET A   1      38.504  12.144 -20.138  1.00 35.98           S  
ATOM      8  CE  MET A   1      39.741  12.894 -21.231  1.00 35.98           C  
ATOM      9  H1  MET A   1      35.694  15.260 -20.947  1.00  0.00           H  
ATOM     10  H2  MET A   1      34.107  15.600 -20.653  1.00  0.00           H  
ATOM     11  H3  MET A   1      35.153  15.396 -19.395  1.00  0.00           H  
ATOM     12  HA  MET A   1      34.325  13.318 -21.307  1.00  0.00           H  
ATOM     13  HB3 MET A   1      35.522  11.791 -19.670  1.00  0.00           H  
ATOM     14  HB2 MET A   1      36.146  13.202 -18.853  1.00  0.00           H  
ATOM     15  HG3 MET A   1      37.188  13.913 -21.087  1.00  0.00           H  
ATOM     16  HG2 MET A   1      36.718  12.363 -21.727  1.00  0.00           H  
ATOM     17  HE1 MET A   1      40.734  12.543 -20.951  1.00  0.00           H  
ATOM     18  HE2 MET A   1      39.534  12.611 -22.263  1.00  0.00           H  
ATOM     19  HE3 MET A   1      39.700  13.979 -21.137  1.00  0.00           H  
ATOM     20  N   TRP A   2      32.231  13.206 -19.870  1.00 42.21           N  
ATOM     21  CA  TRP A   2      31.124  12.820 -18.992  1.00 42.21           C  
ATOM     22  C   TRP A   2      31.504  11.491 -18.349  1.00 42.21           C  
ATOM     23  O   TRP A   2      31.835  10.544 -19.063  1.00 42.21           O  
ATOM     24  CB  TRP A   2      29.820  12.712 -19.790  1.00 42.21           C  
ATOM     25  CG  TRP A   2      29.133  14.003 -20.128  1.00 42.21           C  
ATOM     26  CD1 TRP A   2      29.637  15.256 -20.002  1.00 42.21           C  
ATOM     27  CD2 TRP A   2      27.753  14.179 -20.573  1.00 42.21           C  
ATOM     28  CE2 TRP A   2      27.488  15.575 -20.692  1.00 42.21           C  
ATOM     29  CE3 TRP A   2      26.689  13.295 -20.858  1.00 42.21           C  
ATOM     30  NE1 TRP A   2      28.675  16.183 -20.350  1.00 42.21           N  
ATOM     31  CH2 TRP A   2      25.198  15.168 -21.351  1.00 42.21           C  
ATOM     32  CZ2 TRP A   2      26.235  16.074 -21.072  1.00 42.21           C  
ATOM     33  CZ3 TRP A   2      25.426  13.784 -21.245  1.00 42.21           C  
ATOM     34  H   TRP A   2      32.076  13.279 -20.865  1.00  0.00           H  
ATOM     35  HA  TRP A   2      31.006  13.573 -18.213  1.00  0.00           H  
ATOM     36  HB3 TRP A   2      29.125  12.064 -19.256  1.00  0.00           H  
ATOM     37  HB2 TRP A   2      30.006  12.153 -20.707  1.00  0.00           H  
ATOM     38  HD1 TRP A   2      30.655  15.398 -19.670  1.00  0.00           H  
ATOM     39  HE3 TRP A   2      26.838  12.228 -20.780  1.00  0.00           H  
ATOM     40  HE1 TRP A   2      28.893  17.169 -20.331  1.00  0.00           H  
ATOM     41  HH2 TRP A   2      24.226  15.534 -21.647  1.00  0.00           H  
ATOM     42  HZ2 TRP A   2      26.078  17.140 -21.147  1.00  0.00           H  
ATOM     43  HZ3 TRP A   2      24.624  13.095 -21.463  1.00  0.00           H  
ATOM     44  N   ASN A   3      31.549  11.449 -17.020  1.00 48.86           N  
ATOM     45  CA  ASN A   3      31.842  10.219 -16.305  1.00 48.86           C  
ATOM     46  C   ASN A   3      30.740   9.222 -16.695  1.00 48.86           C  
ATOM     47  O   ASN A   3      29.561   9.568 -16.641  1.00 48.86           O  
ATOM     48  CB  ASN A   3      31.894  10.558 -14.802  1.00 48.86           C  
ATOM     49  CG  ASN A   3      32.757   9.615 -13.990  1.00 48.86           C  
ATOM     50  ND2 ASN A   3      32.881   9.874 -12.709  1.00 48.86           N  
ATOM     51  OD1 ASN A   3      33.344   8.671 -14.489  1.00 48.86           O  
ATOM     52  H   ASN A   3      31.377  12.286 -16.482  1.00  0.00           H  
ATOM     53  HA  ASN A   3      32.810   9.834 -16.625  1.00  0.00           H  
ATOM     54  HB3 ASN A   3      30.882  10.561 -14.397  1.00  0.00           H  
ATOM     55  HB2 ASN A   3      32.254  11.579 -14.674  1.00  0.00           H  
ATOM     56 HD22 ASN A   3      33.446   9.274 -12.125  1.00  0.00           H  
ATOM     57 HD21 ASN A   3      32.411  10.673 -12.308  1.00  0.00           H  
ATOM     58  N   SER A   4      31.076   8.020 -17.163  1.00 57.36           N  
ATOM     59  CA  SER A   4      30.071   7.060 -17.662  1.00 57.36           C  
ATOM     60  C   SER A   4      29.011   6.714 -16.606  1.00 57.36           C  
ATOM     61  O   SER A   4      27.878   6.365 -16.941  1.00 57.36           O  
ATOM     62  CB  SER A   4      30.771   5.788 -18.142  1.00 57.36           C  
ATOM     63  OG  SER A   4      31.643   5.306 -17.136  1.00 57.36           O  
ATOM     64  H   SER A   4      32.046   7.740 -17.185  1.00  0.00           H  
ATOM     65  HA  SER A   4      29.565   7.511 -18.515  1.00  0.00           H  
ATOM     66  HB3 SER A   4      31.343   6.007 -19.044  1.00  0.00           H  
ATOM     67  HB2 SER A   4      30.025   5.027 -18.371  1.00  0.00           H  
ATOM     68  HG  SER A   4      32.078   4.508 -17.445  1.00  0.00           H  
ATOM     69  N   SER A   5      29.350   6.881 -15.327  1.00 61.17           N  
ATOM     70  CA  SER A   5      28.423   6.832 -14.200  1.00 61.17           C  
ATOM     71  C   SER A   5      27.336   7.909 -14.247  1.00 61.17           C  
ATOM     72  O   SER A   5      26.192   7.587 -13.942  1.00 61.17           O  
ATOM     73  CB  SER A   5      29.211   6.926 -12.890  1.00 61.17           C  
ATOM     74  OG  SER A   5      30.235   7.900 -12.969  1.00 61.17           O  
ATOM     75  H   SER A   5      30.313   7.057 -15.079  1.00  0.00           H  
ATOM     76  HA  SER A   5      27.928   5.861 -14.220  1.00  0.00           H  
ATOM     77  HB3 SER A   5      29.651   5.955 -12.661  1.00  0.00           H  
ATOM     78  HB2 SER A   5      28.532   7.179 -12.076  1.00  0.00           H  
ATOM     79  HG  SER A   5      30.709   7.935 -12.135  1.00  0.00           H  
ATOM     80  N   ASP A   6      27.642   9.140 -14.670  1.00 63.01           N  
ATOM     81  CA  ASP A   6      26.663  10.237 -14.733  1.00 63.01           C  
ATOM     82  C   ASP A   6      25.618   9.964 -15.821  1.00 63.01           C  
ATOM     83  O   ASP A   6      24.422  10.164 -15.619  1.00 63.01           O  
ATOM     84  CB  ASP A   6      27.352  11.589 -15.002  1.00 63.01           C  
ATOM     85  CG  ASP A   6      28.328  12.028 -13.906  1.00 63.01           C  
ATOM     86  OD1 ASP A   6      28.187  11.554 -12.757  1.00 63.01           O  
ATOM     87  OD2 ASP A   6      29.259  12.792 -14.250  1.00 63.01           O1-
ATOM     88  H   ASP A   6      28.584   9.353 -14.966  1.00  0.00           H  
ATOM     89  HA  ASP A   6      26.152  10.297 -13.772  1.00  0.00           H  
ATOM     90  HB3 ASP A   6      26.594  12.360 -15.140  1.00  0.00           H  
ATOM     91  HB2 ASP A   6      27.877  11.543 -15.956  1.00  0.00           H  
ATOM     92  N   ALA A   7      26.036   9.415 -16.966  1.00 75.39           N  
ATOM     93  CA  ALA A   7      25.107   9.073 -18.043  1.00 75.39           C  
ATOM     94  C   ALA A   7      24.041   8.053 -17.592  1.00 75.39           C  
ATOM     95  O   ALA A   7      22.872   8.182 -17.955  1.00 75.39           O  
ATOM     96  CB  ALA A   7      25.913   8.567 -19.242  1.00 75.39           C  
ATOM     97  H   ALA A   7      27.018   9.225 -17.106  1.00  0.00           H  
ATOM     98  HA  ALA A   7      24.592   9.985 -18.345  1.00  0.00           H  
ATOM     99  HB1 ALA A   7      25.234   8.308 -20.054  1.00  0.00           H  
ATOM    100  HB2 ALA A   7      26.597   9.347 -19.576  1.00  0.00           H  
ATOM    101  HB3 ALA A   7      26.484   7.685 -18.951  1.00  0.00           H  
ATOM    102  N   ASN A   8      24.420   7.094 -16.740  1.00 86.71           N  
ATOM    103  CA  ASN A   8      23.516   6.057 -16.232  1.00 86.71           C  
ATOM    104  C   ASN A   8      22.468   6.577 -15.231  1.00 86.71           C  
ATOM    105  O   ASN A   8      21.485   5.882 -14.969  1.00 86.71           O  
ATOM    106  CB  ASN A   8      24.361   4.933 -15.609  1.00 86.71           C  
ATOM    107  CG  ASN A   8      25.123   4.120 -16.638  1.00 86.71           C  
ATOM    108  ND2 ASN A   8      26.167   3.439 -16.226  1.00 86.71           N  
ATOM    109  OD1 ASN A   8      24.790   4.043 -17.806  1.00 86.71           O  
ATOM    110  H   ASN A   8      25.375   7.058 -16.412  1.00  0.00           H  
ATOM    111  HA  ASN A   8      22.981   5.637 -17.084  1.00  0.00           H  
ATOM    112  HB3 ASN A   8      23.715   4.272 -15.032  1.00  0.00           H  
ATOM    113  HB2 ASN A   8      25.063   5.362 -14.894  1.00  0.00           H  
ATOM    114 HD22 ASN A   8      26.700   2.886 -16.882  1.00  0.00           H  
ATOM    115 HD21 ASN A   8      26.437   3.468 -15.253  1.00  0.00           H  
ATOM    116  N   PHE A   9      22.656   7.779 -14.680  1.00 94.72           N  
ATOM    117  CA  PHE A   9      21.718   8.409 -13.747  1.00 94.72           C  
ATOM    118  C   PHE A   9      20.924   9.563 -14.362  1.00 94.72           C  
ATOM    119  O   PHE A   9      20.141  10.201 -13.660  1.00 94.72           O  
ATOM    120  CB  PHE A   9      22.446   8.813 -12.463  1.00 94.72           C  
ATOM    121  CG  PHE A   9      22.927   7.626 -11.657  1.00 94.72           C  
ATOM    122  CD1 PHE A   9      22.008   6.683 -11.156  1.00 94.72           C  
ATOM    123  CD2 PHE A   9      24.304   7.430 -11.463  1.00 94.72           C  
ATOM    124  CE1 PHE A   9      22.467   5.524 -10.512  1.00 94.72           C  
ATOM    125  CE2 PHE A   9      24.768   6.263 -10.838  1.00 94.72           C  
ATOM    126  CZ  PHE A   9      23.848   5.301 -10.390  1.00 94.72           C  
ATOM    127  H   PHE A   9      23.486   8.311 -14.900  1.00  0.00           H  
ATOM    128  HA  PHE A   9      20.993   7.644 -13.468  1.00  0.00           H  
ATOM    129  HB3 PHE A   9      21.784   9.424 -11.849  1.00  0.00           H  
ATOM    130  HB2 PHE A   9      23.295   9.449 -12.713  1.00  0.00           H  
ATOM    131  HD1 PHE A   9      20.947   6.851 -11.267  1.00  0.00           H  
ATOM    132  HD2 PHE A   9      25.008   8.179 -11.795  1.00  0.00           H  
ATOM    133  HE1 PHE A   9      21.760   4.811 -10.114  1.00  0.00           H  
ATOM    134  HE2 PHE A   9      25.828   6.108 -10.703  1.00  0.00           H  
ATOM    135  HZ  PHE A   9      24.210   4.384  -9.949  1.00  0.00           H  
ATOM    136  N   SER A  10      21.047   9.798 -15.669  1.00 95.74           N  
ATOM    137  CA  SER A  10      20.210  10.759 -16.387  1.00 95.74           C  
ATOM    138  C   SER A  10      18.904  10.124 -16.867  1.00 95.74           C  
ATOM    139  O   SER A  10      18.889   9.019 -17.411  1.00 95.74           O  
ATOM    140  CB  SER A  10      20.992  11.353 -17.555  1.00 95.74           C  
ATOM    141  OG  SER A  10      20.237  12.389 -18.157  1.00 95.74           O  
ATOM    142  H   SER A  10      21.742   9.302 -16.208  1.00  0.00           H  
ATOM    143  HA  SER A  10      19.960  11.568 -15.701  1.00  0.00           H  
ATOM    144  HB3 SER A  10      21.192  10.575 -18.291  1.00  0.00           H  
ATOM    145  HB2 SER A  10      21.937  11.757 -17.191  1.00  0.00           H  
ATOM    146  HG  SER A  10      20.731  12.761 -18.891  1.00  0.00           H  
ATOM    147  N   CYS A  11      17.795  10.846 -16.708  1.00 95.62           N  
ATOM    148  CA  CYS A  11      16.511  10.516 -17.330  1.00 95.62           C  
ATOM    149  C   CYS A  11      16.087  11.566 -18.376  1.00 95.62           C  
ATOM    150  O   CYS A  11      14.928  11.583 -18.798  1.00 95.62           O  
ATOM    151  CB  CYS A  11      15.451  10.273 -16.245  1.00 95.62           C  
ATOM    152  SG  CYS A  11      14.708  11.798 -15.618  1.00 95.62           S  
ATOM    153  H   CYS A  11      17.810  11.674 -16.131  1.00  0.00           H  
ATOM    154  HA  CYS A  11      16.646   9.574 -17.861  1.00  0.00           H  
ATOM    155  HB3 CYS A  11      15.899   9.722 -15.418  1.00  0.00           H  
ATOM    156  HB2 CYS A  11      14.669   9.626 -16.642  1.00  0.00           H  
ATOM    157  N   TYR A  12      17.004  12.454 -18.787  1.00 95.94           N  
ATOM    158  CA  TYR A  12      16.708  13.516 -19.745  1.00 95.94           C  
ATOM    159  C   TYR A  12      16.185  12.942 -21.069  1.00 95.94           C  
ATOM    160  O   TYR A  12      16.832  12.130 -21.728  1.00 95.94           O  
ATOM    161  CB  TYR A  12      17.935  14.406 -19.979  1.00 95.94           C  
ATOM    162  CG  TYR A  12      17.647  15.572 -20.912  1.00 95.94           C  
ATOM    163  CD1 TYR A  12      17.746  15.404 -22.308  1.00 95.94           C  
ATOM    164  CD2 TYR A  12      17.251  16.817 -20.385  1.00 95.94           C  
ATOM    165  CE1 TYR A  12      17.437  16.471 -23.172  1.00 95.94           C  
ATOM    166  CE2 TYR A  12      16.941  17.889 -21.246  1.00 95.94           C  
ATOM    167  OH  TYR A  12      16.745  18.737 -23.490  1.00 95.94           O  
ATOM    168  CZ  TYR A  12      17.035  17.715 -22.645  1.00 95.94           C  
ATOM    169  H   TYR A  12      17.948  12.406 -18.432  1.00  0.00           H  
ATOM    170  HA  TYR A  12      15.922  14.139 -19.319  1.00  0.00           H  
ATOM    171  HB3 TYR A  12      18.746  13.805 -20.391  1.00  0.00           H  
ATOM    172  HB2 TYR A  12      18.294  14.787 -19.023  1.00  0.00           H  
ATOM    173  HD1 TYR A  12      18.060  14.455 -22.717  1.00  0.00           H  
ATOM    174  HD2 TYR A  12      17.184  16.954 -19.316  1.00  0.00           H  
ATOM    175  HE1 TYR A  12      17.508  16.338 -24.241  1.00  0.00           H  
ATOM    176  HE2 TYR A  12      16.633  18.839 -20.836  1.00  0.00           H  
ATOM    177  HH  TYR A  12      16.489  19.510 -22.982  1.00  0.00           H  
ATOM    178  N   HIS A  13      14.995  13.388 -21.453  1.00 94.87           N  
ATOM    179  CA  HIS A  13      14.332  13.088 -22.715  1.00 94.87           C  
ATOM    180  C   HIS A  13      13.258  14.158 -22.919  1.00 94.87           C  
ATOM    181  O   HIS A  13      12.629  14.568 -21.943  1.00 94.87           O  
ATOM    182  CB  HIS A  13      13.712  11.686 -22.623  1.00 94.87           C  
ATOM    183  CG  HIS A  13      13.073  11.182 -23.890  1.00 94.87           C  
ATOM    184  CD2 HIS A  13      13.610  10.257 -24.742  1.00 94.87           C  
ATOM    185  ND1 HIS A  13      11.821  11.496 -24.372  1.00 94.87           N  
ATOM    186  CE1 HIS A  13      11.618  10.796 -25.500  1.00 94.87           C  
ATOM    187  NE2 HIS A  13      12.654   9.973 -25.721  1.00 94.87           N  
ATOM    188  H   HIS A  13      14.463  13.995 -20.846  1.00  0.00           H  
ATOM    189  HA  HIS A  13      15.053  13.123 -23.532  1.00  0.00           H  
ATOM    190  HB3 HIS A  13      12.978  11.669 -21.818  1.00  0.00           H  
ATOM    191  HB2 HIS A  13      14.472  10.977 -22.296  1.00  0.00           H  
ATOM    192  HD2 HIS A  13      14.612   9.888 -24.577  1.00  0.00           H  
ATOM    193  HD1 HIS A  13      11.240  12.157 -23.876  1.00  0.00           H  
ATOM    194  HE1 HIS A  13      10.716  10.948 -26.075  1.00  0.00           H  
ATOM    195  N   GLU A  14      12.998  14.585 -24.155  1.00 95.68           N  
ATOM    196  CA  GLU A  14      12.064  15.684 -24.458  1.00 95.68           C  
ATOM    197  C   GLU A  14      10.685  15.485 -23.802  1.00 95.68           C  
ATOM    198  O   GLU A  14      10.173  16.362 -23.110  1.00 95.68           O  
ATOM    199  CB  GLU A  14      11.947  15.777 -25.981  1.00 95.68           C  
ATOM    200  CG  GLU A  14      11.162  17.012 -26.437  1.00 95.68           C  
ATOM    201  CD  GLU A  14      11.043  17.095 -27.965  1.00 95.68           C  
ATOM    202  OE1 GLU A  14      10.376  18.044 -28.421  1.00 95.68           O  
ATOM    203  OE2 GLU A  14      11.580  16.189 -28.642  1.00 95.68           O1-
ATOM    204  H   GLU A  14      13.452  14.150 -24.946  1.00  0.00           H  
ATOM    205  HA  GLU A  14      12.493  16.615 -24.086  1.00  0.00           H  
ATOM    206  HB3 GLU A  14      11.462  14.878 -26.363  1.00  0.00           H  
ATOM    207  HB2 GLU A  14      12.944  15.799 -26.420  1.00  0.00           H  
ATOM    208  HG3 GLU A  14      11.651  17.911 -26.062  1.00  0.00           H  
ATOM    209  HG2 GLU A  14      10.165  16.991 -25.996  1.00  0.00           H  
ATOM    210  N   SER A  15      10.132  14.272 -23.894  1.00 95.36           N  
ATOM    211  CA  SER A  15       8.872  13.923 -23.222  1.00 95.36           C  
ATOM    212  C   SER A  15       8.919  14.032 -21.690  1.00 95.36           C  
ATOM    213  O   SER A  15       7.921  14.407 -21.083  1.00 95.36           O  
ATOM    214  CB  SER A  15       8.446  12.495 -23.573  1.00 95.36           C  
ATOM    215  OG  SER A  15       8.697  12.183 -24.929  1.00 95.36           O  
ATOM    216  H   SER A  15      10.581  13.552 -24.442  1.00  0.00           H  
ATOM    217  HA  SER A  15       8.100  14.602 -23.583  1.00  0.00           H  
ATOM    218  HB3 SER A  15       7.383  12.372 -23.363  1.00  0.00           H  
ATOM    219  HB2 SER A  15       8.979  11.790 -22.934  1.00  0.00           H  
ATOM    220  HG  SER A  15       8.417  11.282 -25.108  1.00  0.00           H  
ATOM    221  N   VAL A  16      10.047  13.692 -21.051  1.00 95.98           N  
ATOM    222  CA  VAL A  16      10.202  13.802 -19.586  1.00 95.98           C  
ATOM    223  C   VAL A  16      10.345  15.270 -19.199  1.00 95.98           C  
ATOM    224  O   VAL A  16       9.735  15.703 -18.227  1.00 95.98           O  
ATOM    225  CB  VAL A  16      11.408  13.002 -19.048  1.00 95.98           C  
ATOM    226  CG1 VAL A  16      11.450  13.012 -17.514  1.00 95.98           C  
ATOM    227  CG2 VAL A  16      11.366  11.528 -19.468  1.00 95.98           C  
ATOM    228  H   VAL A  16      10.838  13.343 -21.573  1.00  0.00           H  
ATOM    229  HA  VAL A  16       9.298  13.412 -19.117  1.00  0.00           H  
ATOM    230  HB  VAL A  16      12.326  13.450 -19.428  1.00  0.00           H  
ATOM    231 HG11 VAL A  16      12.311  12.440 -17.170  1.00  0.00           H  
ATOM    232 HG12 VAL A  16      11.532  14.039 -17.159  1.00  0.00           H  
ATOM    233 HG13 VAL A  16      10.537  12.564 -17.122  1.00  0.00           H  
ATOM    234 HG21 VAL A  16      12.236  11.010 -19.064  1.00  0.00           H  
ATOM    235 HG22 VAL A  16      10.457  11.066 -19.083  1.00  0.00           H  
ATOM    236 HG23 VAL A  16      11.375  11.459 -20.556  1.00  0.00           H  
ATOM    237  N   LEU A  17      11.081  16.054 -19.994  1.00 96.73           N  
ATOM    238  CA  LEU A  17      11.214  17.497 -19.808  1.00 96.73           C  
ATOM    239  C   LEU A  17       9.847  18.196 -19.876  1.00 96.73           C  
ATOM    240  O   LEU A  17       9.531  18.980 -18.984  1.00 96.73           O  
ATOM    241  CB  LEU A  17      12.206  18.039 -20.854  1.00 96.73           C  
ATOM    242  CG  LEU A  17      12.441  19.559 -20.780  1.00 96.73           C  
ATOM    243  CD1 LEU A  17      13.111  19.979 -19.470  1.00 96.73           C  
ATOM    244  CD2 LEU A  17      13.345  19.989 -21.934  1.00 96.73           C  
ATOM    245  H   LEU A  17      11.583  15.654 -20.773  1.00  0.00           H  
ATOM    246  HA  LEU A  17      11.636  17.673 -18.818  1.00  0.00           H  
ATOM    247  HB3 LEU A  17      11.857  17.776 -21.853  1.00  0.00           H  
ATOM    248  HB2 LEU A  17      13.159  17.521 -20.750  1.00  0.00           H  
ATOM    249  HG  LEU A  17      11.483  20.071 -20.869  1.00  0.00           H  
ATOM    250 HD11 LEU A  17      13.256  21.059 -19.465  1.00  0.00           H  
ATOM    251 HD12 LEU A  17      12.478  19.694 -18.630  1.00  0.00           H  
ATOM    252 HD13 LEU A  17      14.078  19.483 -19.380  1.00  0.00           H  
ATOM    253 HD21 LEU A  17      13.513  21.065 -21.883  1.00  0.00           H  
ATOM    254 HD22 LEU A  17      14.300  19.469 -21.861  1.00  0.00           H  
ATOM    255 HD23 LEU A  17      12.868  19.740 -22.882  1.00  0.00           H  
ATOM    256  N   GLY A  18       9.012  17.860 -20.864  1.00 96.25           N  
ATOM    257  CA  GLY A  18       7.652  18.402 -20.980  1.00 96.25           C  
ATOM    258  C   GLY A  18       6.710  17.973 -19.846  1.00 96.25           C  
ATOM    259  O   GLY A  18       5.822  18.727 -19.456  1.00 96.25           O  
ATOM    260  H   GLY A  18       9.308  17.206 -21.574  1.00  0.00           H  
ATOM    261  HA3 GLY A  18       7.225  18.104 -21.937  1.00  0.00           H  
ATOM    262  HA2 GLY A  18       7.699  19.490 -21.019  1.00  0.00           H  
ATOM    263  N   TYR A  19       6.916  16.786 -19.270  1.00 96.66           N  
ATOM    264  CA  TYR A  19       6.086  16.247 -18.186  1.00 96.66           C  
ATOM    265  C   TYR A  19       6.607  16.579 -16.772  1.00 96.66           C  
ATOM    266  O   TYR A  19       5.887  16.418 -15.784  1.00 96.66           O  
ATOM    267  CB  TYR A  19       5.942  14.740 -18.421  1.00 96.66           C  
ATOM    268  CG  TYR A  19       4.988  14.050 -17.473  1.00 96.66           C  
ATOM    269  CD1 TYR A  19       5.485  13.118 -16.550  1.00 96.66           C  
ATOM    270  CD2 TYR A  19       3.610  14.344 -17.503  1.00 96.66           C  
ATOM    271  CE1 TYR A  19       4.611  12.485 -15.657  1.00 96.66           C  
ATOM    272  CE2 TYR A  19       2.735  13.733 -16.582  1.00 96.66           C  
ATOM    273  OH  TYR A  19       2.423  12.255 -14.707  1.00 96.66           O  
ATOM    274  CZ  TYR A  19       3.241  12.813 -15.639  1.00 96.66           C  
ATOM    275  H   TYR A  19       7.680  16.202 -19.577  1.00  0.00           H  
ATOM    276  HA  TYR A  19       5.094  16.690 -18.282  1.00  0.00           H  
ATOM    277  HB3 TYR A  19       6.922  14.269 -18.353  1.00  0.00           H  
ATOM    278  HB2 TYR A  19       5.621  14.564 -19.448  1.00  0.00           H  
ATOM    279  HD1 TYR A  19       6.540  12.889 -16.529  1.00  0.00           H  
ATOM    280  HD2 TYR A  19       3.222  15.039 -18.233  1.00  0.00           H  
ATOM    281  HE1 TYR A  19       4.985  11.737 -14.973  1.00  0.00           H  
ATOM    282  HE2 TYR A  19       1.681  13.969 -16.600  1.00  0.00           H  
ATOM    283  HH  TYR A  19       1.528  12.580 -14.830  1.00  0.00           H  
ATOM    284  N   ARG A  20       7.844  17.079 -16.658  1.00 96.88           N  
ATOM    285  CA  ARG A  20       8.576  17.290 -15.399  1.00 96.88           C  
ATOM    286  C   ARG A  20       7.756  18.009 -14.337  1.00 96.88           C  
ATOM    287  O   ARG A  20       7.628  17.501 -13.229  1.00 96.88           O  
ATOM    288  CB  ARG A  20       9.883  18.040 -15.716  1.00 96.88           C  
ATOM    289  CG  ARG A  20      10.528  18.696 -14.488  1.00 96.88           C  
ATOM    290  CD  ARG A  20      11.882  19.313 -14.835  1.00 96.88           C  
ATOM    291  NE  ARG A  20      12.172  20.444 -13.938  1.00 96.88           N  
ATOM    292  NH1 ARG A  20      14.172  21.054 -14.871  1.00 96.88           N  
ATOM    293  NH2 ARG A  20      13.383  22.197 -13.131  1.00 96.88           N1+
ATOM    294  CZ  ARG A  20      13.237  21.221 -13.980  1.00 96.88           C  
ATOM    295  H   ARG A  20       8.358  17.349 -17.485  1.00  0.00           H  
ATOM    296  HA  ARG A  20       8.844  16.310 -15.004  1.00  0.00           H  
ATOM    297  HB3 ARG A  20       9.689  18.801 -16.472  1.00  0.00           H  
ATOM    298  HB2 ARG A  20      10.593  17.351 -16.173  1.00  0.00           H  
ATOM    299  HG3 ARG A  20      10.660  17.949 -13.705  1.00  0.00           H  
ATOM    300  HG2 ARG A  20       9.865  19.470 -14.100  1.00  0.00           H  
ATOM    301  HD3 ARG A  20      11.868  19.663 -15.867  1.00  0.00           H  
ATOM    302  HD2 ARG A  20      12.662  18.559 -14.732  1.00  0.00           H  
ATOM    303  HE  ARG A  20      11.459  20.602 -13.240  1.00  0.00           H  
ATOM    304 HH12 ARG A  20      14.977  21.664 -14.879  1.00  0.00           H  
ATOM    305 HH11 ARG A  20      14.093  20.314 -15.554  1.00  0.00           H  
ATOM    306 HH22 ARG A  20      14.203  22.785 -13.174  1.00  0.00           H  
ATOM    307 HH21 ARG A  20      12.676  22.366 -12.430  1.00  0.00           H  
ATOM    308  N   TYR A  21       7.215  19.185 -14.647  1.00 97.75           N  
ATOM    309  CA  TYR A  21       6.520  19.984 -13.635  1.00 97.75           C  
ATOM    310  C   TYR A  21       5.176  19.380 -13.238  1.00 97.75           C  
ATOM    311  O   TYR A  21       4.798  19.480 -12.078  1.00 97.75           O  
ATOM    312  CB  TYR A  21       6.394  21.439 -14.090  1.00 97.75           C  
ATOM    313  CG  TYR A  21       7.729  22.154 -14.146  1.00 97.75           C  
ATOM    314  CD1 TYR A  21       8.468  22.349 -12.961  1.00 97.75           C  
ATOM    315  CD2 TYR A  21       8.228  22.630 -15.373  1.00 97.75           C  
ATOM    316  CE1 TYR A  21       9.701  23.026 -13.002  1.00 97.75           C  
ATOM    317  CE2 TYR A  21       9.455  23.318 -15.417  1.00 97.75           C  
ATOM    318  OH  TYR A  21      11.367  24.194 -14.258  1.00 97.75           O  
ATOM    319  CZ  TYR A  21      10.188  23.522 -14.229  1.00 97.75           C  
ATOM    320  H   TYR A  21       7.281  19.538 -15.591  1.00  0.00           H  
ATOM    321  HA  TYR A  21       7.146  19.982 -12.743  1.00  0.00           H  
ATOM    322  HB3 TYR A  21       5.725  21.973 -13.415  1.00  0.00           H  
ATOM    323  HB2 TYR A  21       5.924  21.472 -15.073  1.00  0.00           H  
ATOM    324  HD1 TYR A  21       8.088  21.979 -12.020  1.00  0.00           H  
ATOM    325  HD2 TYR A  21       7.669  22.468 -16.283  1.00  0.00           H  
ATOM    326  HE1 TYR A  21      10.271  23.164 -12.095  1.00  0.00           H  
ATOM    327  HE2 TYR A  21       9.833  23.688 -16.359  1.00  0.00           H  
ATOM    328  HH  TYR A  21      11.559  24.465 -15.159  1.00  0.00           H  
ATOM    329  N   VAL A  22       4.508  18.660 -14.144  1.00 97.49           N  
ATOM    330  CA  VAL A  22       3.298  17.897 -13.811  1.00 97.49           C  
ATOM    331  C   VAL A  22       3.631  16.793 -12.806  1.00 97.49           C  
ATOM    332  O   VAL A  22       2.968  16.683 -11.775  1.00 97.49           O  
ATOM    333  CB  VAL A  22       2.642  17.313 -15.078  1.00 97.49           C  
ATOM    334  CG1 VAL A  22       1.389  16.498 -14.737  1.00 97.49           C  
ATOM    335  CG2 VAL A  22       2.238  18.426 -16.054  1.00 97.49           C  
ATOM    336  H   VAL A  22       4.831  18.626 -15.100  1.00  0.00           H  
ATOM    337  HA  VAL A  22       2.586  18.577 -13.344  1.00  0.00           H  
ATOM    338  HB  VAL A  22       3.360  16.659 -15.573  1.00  0.00           H  
ATOM    339 HG11 VAL A  22       0.952  16.101 -15.654  1.00  0.00           H  
ATOM    340 HG12 VAL A  22       1.660  15.673 -14.078  1.00  0.00           H  
ATOM    341 HG13 VAL A  22       0.663  17.139 -14.237  1.00  0.00           H  
ATOM    342 HG21 VAL A  22       1.778  17.985 -16.938  1.00  0.00           H  
ATOM    343 HG22 VAL A  22       1.526  19.094 -15.569  1.00  0.00           H  
ATOM    344 HG23 VAL A  22       3.123  18.991 -16.348  1.00  0.00           H  
ATOM    345  N   ALA A  23       4.691  16.018 -13.064  1.00 97.77           N  
ATOM    346  CA  ALA A  23       5.156  14.975 -12.152  1.00 97.77           C  
ATOM    347  C   ALA A  23       5.611  15.545 -10.799  1.00 97.77           C  
ATOM    348  O   ALA A  23       5.241  15.011  -9.757  1.00 97.77           O  
ATOM    349  CB  ALA A  23       6.291  14.201 -12.826  1.00 97.77           C  
ATOM    350  H   ALA A  23       5.209  16.141 -13.922  1.00  0.00           H  
ATOM    351  HA  ALA A  23       4.331  14.285 -11.972  1.00  0.00           H  
ATOM    352  HB1 ALA A  23       6.647  13.419 -12.155  1.00  0.00           H  
ATOM    353  HB2 ALA A  23       5.926  13.749 -13.748  1.00  0.00           H  
ATOM    354  HB3 ALA A  23       7.110  14.883 -13.056  1.00  0.00           H  
ATOM    355  N   VAL A  24       6.366  16.649 -10.797  1.00 98.32           N  
ATOM    356  CA  VAL A  24       6.821  17.325  -9.571  1.00 98.32           C  
ATOM    357  C   VAL A  24       5.631  17.819  -8.751  1.00 98.32           C  
ATOM    358  O   VAL A  24       5.532  17.479  -7.575  1.00 98.32           O  
ATOM    359  CB  VAL A  24       7.795  18.473  -9.903  1.00 98.32           C  
ATOM    360  CG1 VAL A  24       8.052  19.432  -8.732  1.00 98.32           C  
ATOM    361  CG2 VAL A  24       9.152  17.912 -10.345  1.00 98.32           C  
ATOM    362  H   VAL A  24       6.655  17.064 -11.671  1.00  0.00           H  
ATOM    363  HA  VAL A  24       7.360  16.594  -8.968  1.00  0.00           H  
ATOM    364  HB  VAL A  24       7.377  19.047 -10.730  1.00  0.00           H  
ATOM    365 HG11 VAL A  24       8.747  20.211  -9.046  1.00  0.00           H  
ATOM    366 HG12 VAL A  24       7.112  19.888  -8.422  1.00  0.00           H  
ATOM    367 HG13 VAL A  24       8.480  18.879  -7.896  1.00  0.00           H  
ATOM    368 HG21 VAL A  24       9.828  18.735 -10.576  1.00  0.00           H  
ATOM    369 HG22 VAL A  24       9.575  17.309  -9.542  1.00  0.00           H  
ATOM    370 HG23 VAL A  24       9.018  17.293 -11.232  1.00  0.00           H  
ATOM    371  N   SER A  25       4.700  18.564  -9.353  1.00 98.12           N  
ATOM    372  CA  SER A  25       3.518  19.074  -8.651  1.00 98.12           C  
ATOM    373  C   SER A  25       2.672  17.939  -8.079  1.00 98.12           C  
ATOM    374  O   SER A  25       2.307  17.980  -6.904  1.00 98.12           O  
ATOM    375  CB  SER A  25       2.662  19.922  -9.596  1.00 98.12           C  
ATOM    376  OG  SER A  25       3.360  21.090  -9.977  1.00 98.12           O  
ATOM    377  H   SER A  25       4.795  18.797 -10.331  1.00  0.00           H  
ATOM    378  HA  SER A  25       3.851  19.705  -7.827  1.00  0.00           H  
ATOM    379  HB3 SER A  25       1.735  20.200  -9.095  1.00  0.00           H  
ATOM    380  HB2 SER A  25       2.416  19.340 -10.484  1.00  0.00           H  
ATOM    381  HG  SER A  25       2.813  21.612 -10.569  1.00  0.00           H  
ATOM    382  N   TRP A  26       2.415  16.897  -8.872  1.00 97.49           N  
ATOM    383  CA  TRP A  26       1.675  15.725  -8.413  1.00 97.49           C  
ATOM    384  C   TRP A  26       2.390  14.998  -7.266  1.00 97.49           C  
ATOM    385  O   TRP A  26       1.783  14.702  -6.238  1.00 97.49           O  
ATOM    386  CB  TRP A  26       1.427  14.789  -9.602  1.00 97.49           C  
ATOM    387  CG  TRP A  26       0.716  13.534  -9.220  1.00 97.49           C  
ATOM    388  CD1 TRP A  26       1.171  12.273  -9.402  1.00 97.49           C  
ATOM    389  CD2 TRP A  26      -0.526  13.414  -8.469  1.00 97.49           C  
ATOM    390  CE2 TRP A  26      -0.722  12.037  -8.161  1.00 97.49           C  
ATOM    391  CE3 TRP A  26      -1.471  14.339  -7.970  1.00 97.49           C  
ATOM    392  NE1 TRP A  26       0.306  11.376  -8.806  1.00 97.49           N  
ATOM    393  CH2 TRP A  26      -2.670  12.566  -6.818  1.00 97.49           C  
ATOM    394  CZ2 TRP A  26      -1.760  11.619  -7.326  1.00 97.49           C  
ATOM    395  CZ3 TRP A  26      -2.538  13.919  -7.158  1.00 97.49           C  
ATOM    396  H   TRP A  26       2.736  16.900  -9.830  1.00  0.00           H  
ATOM    397  HA  TRP A  26       0.707  16.063  -8.044  1.00  0.00           H  
ATOM    398  HB3 TRP A  26       2.379  14.538 -10.070  1.00  0.00           H  
ATOM    399  HB2 TRP A  26       0.850  15.315 -10.363  1.00  0.00           H  
ATOM    400  HD1 TRP A  26       2.087  12.103  -9.948  1.00  0.00           H  
ATOM    401  HE3 TRP A  26      -1.380  15.388  -8.211  1.00  0.00           H  
ATOM    402  HE1 TRP A  26       0.477  10.383  -8.881  1.00  0.00           H  
ATOM    403  HH2 TRP A  26      -3.471  12.250  -6.166  1.00  0.00           H  
ATOM    404  HZ2 TRP A  26      -1.862  10.574  -7.073  1.00  0.00           H  
ATOM    405  HZ3 TRP A  26      -3.257  14.639  -6.796  1.00  0.00           H  
ATOM    406  N   GLY A  27       3.698  14.775  -7.394  1.00 98.11           N  
ATOM    407  CA  GLY A  27       4.497  14.102  -6.375  1.00 98.11           C  
ATOM    408  C   GLY A  27       4.594  14.887  -5.067  1.00 98.11           C  
ATOM    409  O   GLY A  27       4.545  14.280  -3.999  1.00 98.11           O  
ATOM    410  H   GLY A  27       4.183  15.077  -8.227  1.00  0.00           H  
ATOM    411  HA3 GLY A  27       5.499  13.920  -6.763  1.00  0.00           H  
ATOM    412  HA2 GLY A  27       4.074  13.117  -6.176  1.00  0.00           H  
ATOM    413  N   VAL A  28       4.660  16.223  -5.120  1.00 98.36           N  
ATOM    414  CA  VAL A  28       4.607  17.080  -3.920  1.00 98.36           C  
ATOM    415  C   VAL A  28       3.252  16.955  -3.227  1.00 98.36           C  
ATOM    416  O   VAL A  28       3.208  16.790  -2.007  1.00 98.36           O  
ATOM    417  CB  VAL A  28       4.918  18.551  -4.265  1.00 98.36           C  
ATOM    418  CG1 VAL A  28       4.647  19.506  -3.092  1.00 98.36           C  
ATOM    419  CG2 VAL A  28       6.396  18.715  -4.637  1.00 98.36           C  
ATOM    420  H   VAL A  28       4.750  16.689  -6.011  1.00  0.00           H  
ATOM    421  HA  VAL A  28       5.371  16.731  -3.226  1.00  0.00           H  
ATOM    422  HB  VAL A  28       4.305  18.852  -5.114  1.00  0.00           H  
ATOM    423 HG11 VAL A  28       4.883  20.527  -3.392  1.00  0.00           H  
ATOM    424 HG12 VAL A  28       3.596  19.445  -2.809  1.00  0.00           H  
ATOM    425 HG13 VAL A  28       5.269  19.224  -2.242  1.00  0.00           H  
ATOM    426 HG21 VAL A  28       6.597  19.759  -4.877  1.00  0.00           H  
ATOM    427 HG22 VAL A  28       7.019  18.410  -3.796  1.00  0.00           H  
ATOM    428 HG23 VAL A  28       6.625  18.093  -5.502  1.00  0.00           H  
ATOM    429  N   VAL A  29       2.149  16.965  -3.984  1.00 97.97           N  
ATOM    430  CA  VAL A  29       0.806  16.750  -3.423  1.00 97.97           C  
ATOM    431  C   VAL A  29       0.732  15.394  -2.725  1.00 97.97           C  
ATOM    432  O   VAL A  29       0.308  15.342  -1.569  1.00 97.97           O  
ATOM    433  CB  VAL A  29      -0.289  16.899  -4.498  1.00 97.97           C  
ATOM    434  CG1 VAL A  29      -1.671  16.450  -3.999  1.00 97.97           C  
ATOM    435  CG2 VAL A  29      -0.415  18.366  -4.925  1.00 97.97           C  
ATOM    436  H   VAL A  29       2.221  17.124  -4.979  1.00  0.00           H  
ATOM    437  HA  VAL A  29       0.636  17.519  -2.669  1.00  0.00           H  
ATOM    438  HB  VAL A  29      -0.015  16.300  -5.367  1.00  0.00           H  
ATOM    439 HG11 VAL A  29      -2.404  16.576  -4.796  1.00  0.00           H  
ATOM    440 HG12 VAL A  29      -1.629  15.401  -3.707  1.00  0.00           H  
ATOM    441 HG13 VAL A  29      -1.961  17.054  -3.140  1.00  0.00           H  
ATOM    442 HG21 VAL A  29      -1.191  18.458  -5.684  1.00  0.00           H  
ATOM    443 HG22 VAL A  29      -0.679  18.975  -4.060  1.00  0.00           H  
ATOM    444 HG23 VAL A  29       0.535  18.709  -5.334  1.00  0.00           H  
ATOM    445  N   VAL A  30       1.193  14.315  -3.363  1.00 97.71           N  
ATOM    446  CA  VAL A  30       1.219  12.971  -2.758  1.00 97.71           C  
ATOM    447  C   VAL A  30       2.089  12.935  -1.500  1.00 97.71           C  
ATOM    448  O   VAL A  30       1.654  12.407  -0.476  1.00 97.71           O  
ATOM    449  CB  VAL A  30       1.700  11.913  -3.770  1.00 97.71           C  
ATOM    450  CG1 VAL A  30       1.901  10.546  -3.101  1.00 97.71           C  
ATOM    451  CG2 VAL A  30       0.677  11.741  -4.900  1.00 97.71           C  
ATOM    452  H   VAL A  30       1.546  14.398  -4.306  1.00  0.00           H  
ATOM    453  HA  VAL A  30       0.200  12.716  -2.467  1.00  0.00           H  
ATOM    454  HB  VAL A  30       2.648  12.239  -4.198  1.00  0.00           H  
ATOM    455 HG11 VAL A  30       2.240   9.824  -3.844  1.00  0.00           H  
ATOM    456 HG12 VAL A  30       2.648  10.633  -2.312  1.00  0.00           H  
ATOM    457 HG13 VAL A  30       0.958  10.209  -2.672  1.00  0.00           H  
ATOM    458 HG21 VAL A  30       1.035  10.990  -5.604  1.00  0.00           H  
ATOM    459 HG22 VAL A  30      -0.277  11.420  -4.481  1.00  0.00           H  
ATOM    460 HG23 VAL A  30       0.545  12.690  -5.419  1.00  0.00           H  
ATOM    461  N   ALA A  31       3.292  13.515  -1.538  1.00 98.15           N  
ATOM    462  CA  ALA A  31       4.208  13.521  -0.399  1.00 98.15           C  
ATOM    463  C   ALA A  31       3.590  14.230   0.814  1.00 98.15           C  
ATOM    464  O   ALA A  31       3.584  13.679   1.916  1.00 98.15           O  
ATOM    465  CB  ALA A  31       5.525  14.192  -0.808  1.00 98.15           C  
ATOM    466  H   ALA A  31       3.604  13.976  -2.381  1.00  0.00           H  
ATOM    467  HA  ALA A  31       4.420  12.488  -0.123  1.00  0.00           H  
ATOM    468  HB1 ALA A  31       6.209  14.197   0.040  1.00  0.00           H  
ATOM    469  HB2 ALA A  31       5.974  13.639  -1.633  1.00  0.00           H  
ATOM    470  HB3 ALA A  31       5.329  15.217  -1.122  1.00  0.00           H  
ATOM    471  N   VAL A  32       3.024  15.424   0.613  1.00 98.13           N  
ATOM    472  CA  VAL A  32       2.427  16.223   1.692  1.00 98.13           C  
ATOM    473  C   VAL A  32       1.153  15.567   2.215  1.00 98.13           C  
ATOM    474  O   VAL A  32       1.030  15.339   3.419  1.00 98.13           O  
ATOM    475  CB  VAL A  32       2.163  17.668   1.223  1.00 98.13           C  
ATOM    476  CG1 VAL A  32       1.409  18.488   2.280  1.00 98.13           C  
ATOM    477  CG2 VAL A  32       3.483  18.394   0.935  1.00 98.13           C  
ATOM    478  H   VAL A  32       2.993  15.818  -0.316  1.00  0.00           H  
ATOM    479  HA  VAL A  32       3.143  16.264   2.513  1.00  0.00           H  
ATOM    480  HB  VAL A  32       1.569  17.639   0.309  1.00  0.00           H  
ATOM    481 HG11 VAL A  32       1.245  19.499   1.907  1.00  0.00           H  
ATOM    482 HG12 VAL A  32       0.448  18.017   2.488  1.00  0.00           H  
ATOM    483 HG13 VAL A  32       1.998  18.530   3.196  1.00  0.00           H  
ATOM    484 HG21 VAL A  32       3.274  19.412   0.605  1.00  0.00           H  
ATOM    485 HG22 VAL A  32       4.088  18.423   1.841  1.00  0.00           H  
ATOM    486 HG23 VAL A  32       4.027  17.864   0.153  1.00  0.00           H  
ATOM    487  N   THR A  33       0.211  15.233   1.330  1.00 97.44           N  
ATOM    488  CA  THR A  33      -1.081  14.652   1.735  1.00 97.44           C  
ATOM    489  C   THR A  33      -0.907  13.280   2.378  1.00 97.44           C  
ATOM    490  O   THR A  33      -1.518  13.012   3.413  1.00 97.44           O  
ATOM    491  CB  THR A  33      -2.071  14.539   0.567  1.00 97.44           C  
ATOM    492  CG2 THR A  33      -2.492  15.902   0.018  1.00 97.44           C  
ATOM    493  OG1 THR A  33      -1.529  13.794  -0.492  1.00 97.44           O  
ATOM    494  H   THR A  33       0.372  15.376   0.343  1.00  0.00           H  
ATOM    495  HA  THR A  33      -1.522  15.313   2.480  1.00  0.00           H  
ATOM    496  HB  THR A  33      -2.963  14.025   0.924  1.00  0.00           H  
ATOM    497 HG21 THR A  33      -3.192  15.762  -0.806  1.00  0.00           H  
ATOM    498 HG22 THR A  33      -2.972  16.480   0.808  1.00  0.00           H  
ATOM    499 HG23 THR A  33      -1.613  16.437  -0.340  1.00  0.00           H  
ATOM    500  HG1 THR A  33      -2.168  13.740  -1.206  1.00  0.00           H  
ATOM    501  N   GLY A  34      -0.029  12.443   1.824  1.00 98.00           N  
ATOM    502  CA  GLY A  34       0.293  11.136   2.375  1.00 98.00           C  
ATOM    503  C   GLY A  34       1.021  11.234   3.707  1.00 98.00           C  
ATOM    504  O   GLY A  34       0.610  10.587   4.665  1.00 98.00           O  
ATOM    505  H   GLY A  34       0.453  12.705   0.976  1.00  0.00           H  
ATOM    506  HA3 GLY A  34       0.910  10.585   1.665  1.00  0.00           H  
ATOM    507  HA2 GLY A  34      -0.624  10.561   2.505  1.00  0.00           H  
ATOM    508  N   THR A  35       2.027  12.099   3.840  1.00 98.32           N  
ATOM    509  CA  THR A  35       2.731  12.262   5.123  1.00 98.32           C  
ATOM    510  C   THR A  35       1.788  12.775   6.210  1.00 98.32           C  
ATOM    511  O   THR A  35       1.638  12.138   7.253  1.00 98.32           O  
ATOM    512  CB  THR A  35       3.945  13.187   4.988  1.00 98.32           C  
ATOM    513  CG2 THR A  35       4.688  13.360   6.313  1.00 98.32           C  
ATOM    514  OG1 THR A  35       4.844  12.626   4.065  1.00 98.32           O  
ATOM    515  H   THR A  35       2.320  12.658   3.052  1.00  0.00           H  
ATOM    516  HA  THR A  35       3.092  11.281   5.431  1.00  0.00           H  
ATOM    517  HB  THR A  35       3.618  14.162   4.627  1.00  0.00           H  
ATOM    518 HG21 THR A  35       5.541  14.024   6.168  1.00  0.00           H  
ATOM    519 HG22 THR A  35       4.015  13.791   7.054  1.00  0.00           H  
ATOM    520 HG23 THR A  35       5.039  12.389   6.663  1.00  0.00           H  
ATOM    521  HG1 THR A  35       5.609  13.199   3.974  1.00  0.00           H  
ATOM    522  N   VAL A  36       1.091  13.888   5.961  1.00 97.92           N  
ATOM    523  CA  VAL A  36       0.188  14.497   6.950  1.00 97.92           C  
ATOM    524  C   VAL A  36      -0.960  13.549   7.298  1.00 97.92           C  
ATOM    525  O   VAL A  36      -1.239  13.316   8.476  1.00 97.92           O  
ATOM    526  CB  VAL A  36      -0.344  15.852   6.442  1.00 97.92           C  
ATOM    527  CG1 VAL A  36      -1.405  16.449   7.378  1.00 97.92           C  
ATOM    528  CG2 VAL A  36       0.795  16.875   6.327  1.00 97.92           C  
ATOM    529  H   VAL A  36       1.173  14.345   5.064  1.00  0.00           H  
ATOM    530  HA  VAL A  36       0.760  14.680   7.860  1.00  0.00           H  
ATOM    531  HB  VAL A  36      -0.787  15.708   5.456  1.00  0.00           H  
ATOM    532 HG11 VAL A  36      -1.749  17.403   6.977  1.00  0.00           H  
ATOM    533 HG12 VAL A  36      -2.249  15.763   7.456  1.00  0.00           H  
ATOM    534 HG13 VAL A  36      -0.972  16.606   8.366  1.00  0.00           H  
ATOM    535 HG21 VAL A  36       0.397  17.824   5.967  1.00  0.00           H  
ATOM    536 HG22 VAL A  36       1.253  17.022   7.305  1.00  0.00           H  
ATOM    537 HG23 VAL A  36       1.545  16.507   5.627  1.00  0.00           H  
ATOM    538  N   GLY A  37      -1.614  12.966   6.293  1.00 97.85           N  
ATOM    539  CA  GLY A  37      -2.753  12.076   6.495  1.00 97.85           C  
ATOM    540  C   GLY A  37      -2.384  10.799   7.251  1.00 97.85           C  
ATOM    541  O   GLY A  37      -3.118  10.373   8.150  1.00 97.85           O  
ATOM    542  H   GLY A  37      -1.326  13.133   5.339  1.00  0.00           H  
ATOM    543  HA3 GLY A  37      -3.183  11.813   5.529  1.00  0.00           H  
ATOM    544  HA2 GLY A  37      -3.535  12.606   7.039  1.00  0.00           H  
ATOM    545  N   ASN A  38      -1.245  10.185   6.937  1.00 98.21           N  
ATOM    546  CA  ASN A  38      -0.833   8.952   7.600  1.00 98.21           C  
ATOM    547  C   ASN A  38      -0.300   9.207   9.020  1.00 98.21           C  
ATOM    548  O   ASN A  38      -0.623   8.437   9.927  1.00 98.21           O  
ATOM    549  CB  ASN A  38       0.143   8.191   6.704  1.00 98.21           C  
ATOM    550  CG  ASN A  38      -0.541   7.580   5.496  1.00 98.21           C  
ATOM    551  ND2 ASN A  38      -0.103   7.924   4.316  1.00 98.21           N  
ATOM    552  OD1 ASN A  38      -1.495   6.832   5.621  1.00 98.21           O  
ATOM    553  H   ASN A  38      -0.643  10.572   6.224  1.00  0.00           H  
ATOM    554  HA  ASN A  38      -1.723   8.331   7.701  1.00  0.00           H  
ATOM    555  HB3 ASN A  38       0.628   7.405   7.282  1.00  0.00           H  
ATOM    556  HB2 ASN A  38       0.931   8.866   6.371  1.00  0.00           H  
ATOM    557 HD22 ASN A  38      -0.532   7.539   3.486  1.00  0.00           H  
ATOM    558 HD21 ASN A  38       0.665   8.575   4.232  1.00  0.00           H  
ATOM    559  N   VAL A  39       0.385  10.331   9.275  1.00 98.04           N  
ATOM    560  CA  VAL A  39       0.717  10.756  10.652  1.00 98.04           C  
ATOM    561  C   VAL A  39      -0.559  10.961  11.471  1.00 98.04           C  
ATOM    562  O   VAL A  39      -0.678  10.423  12.572  1.00 98.04           O  
ATOM    563  CB  VAL A  39       1.588  12.031  10.664  1.00 98.04           C  
ATOM    564  CG1 VAL A  39       1.718  12.640  12.068  1.00 98.04           C  
ATOM    565  CG2 VAL A  39       3.011  11.722  10.185  1.00 98.04           C  
ATOM    566  H   VAL A  39       0.692  10.919   8.513  1.00  0.00           H  
ATOM    567  HA  VAL A  39       1.290   9.955  11.120  1.00  0.00           H  
ATOM    568  HB  VAL A  39       1.143  12.770   9.998  1.00  0.00           H  
ATOM    569 HG11 VAL A  39       2.340  13.534  12.021  1.00  0.00           H  
ATOM    570 HG12 VAL A  39       0.729  12.905  12.442  1.00  0.00           H  
ATOM    571 HG13 VAL A  39       2.177  11.914  12.739  1.00  0.00           H  
ATOM    572 HG21 VAL A  39       3.607  12.635  10.202  1.00  0.00           H  
ATOM    573 HG22 VAL A  39       3.464  10.981  10.844  1.00  0.00           H  
ATOM    574 HG23 VAL A  39       2.976  11.330   9.168  1.00  0.00           H  
ATOM    575  N   LEU A  40      -1.556  11.666  10.925  1.00 96.59           N  
ATOM    576  CA  LEU A  40      -2.859  11.829  11.578  1.00 96.59           C  
ATOM    577  C   LEU A  40      -3.548  10.487  11.850  1.00 96.59           C  
ATOM    578  O   LEU A  40      -4.190  10.330  12.888  1.00 96.59           O  
ATOM    579  CB  LEU A  40      -3.767  12.713  10.705  1.00 96.59           C  
ATOM    580  CG  LEU A  40      -3.452  14.216  10.755  1.00 96.59           C  
ATOM    581  CD1 LEU A  40      -4.371  14.942   9.771  1.00 96.59           C  
ATOM    582  CD2 LEU A  40      -3.686  14.797  12.153  1.00 96.59           C  
ATOM    583  H   LEU A  40      -1.427  12.112  10.028  1.00  0.00           H  
ATOM    584  HA  LEU A  40      -2.704  12.334  12.531  1.00  0.00           H  
ATOM    585  HB3 LEU A  40      -4.807  12.553  10.989  1.00  0.00           H  
ATOM    586  HB2 LEU A  40      -3.720  12.369   9.672  1.00  0.00           H  
ATOM    587  HG  LEU A  40      -2.414  14.377  10.466  1.00  0.00           H  
ATOM    588 HD11 LEU A  40      -4.159  16.011   9.796  1.00  0.00           H  
ATOM    589 HD12 LEU A  40      -4.200  14.561   8.764  1.00  0.00           H  
ATOM    590 HD13 LEU A  40      -5.411  14.772  10.051  1.00  0.00           H  
ATOM    591 HD21 LEU A  40      -3.453  15.862  12.148  1.00  0.00           H  
ATOM    592 HD22 LEU A  40      -4.729  14.656  12.436  1.00  0.00           H  
ATOM    593 HD23 LEU A  40      -3.043  14.288  12.871  1.00  0.00           H  
ATOM    594  N   THR A  41      -3.402   9.514  10.949  1.00 97.50           N  
ATOM    595  CA  THR A  41      -3.929   8.153  11.118  1.00 97.50           C  
ATOM    596  C   THR A  41      -3.274   7.439  12.290  1.00 97.50           C  
ATOM    597  O   THR A  41      -3.993   6.963  13.170  1.00 97.50           O  
ATOM    598  CB  THR A  41      -3.812   7.341   9.825  1.00 97.50           C  
ATOM    599  CG2 THR A  41      -4.500   5.982   9.934  1.00 97.50           C  
ATOM    600  OG1 THR A  41      -4.482   8.051   8.813  1.00 97.50           O  
ATOM    601  H   THR A  41      -2.904   9.693  10.089  1.00  0.00           H  
ATOM    602  HA  THR A  41      -4.991   8.244  11.348  1.00  0.00           H  
ATOM    603  HB  THR A  41      -2.763   7.210   9.559  1.00  0.00           H  
ATOM    604 HG21 THR A  41      -4.391   5.442   8.993  1.00  0.00           H  
ATOM    605 HG22 THR A  41      -4.042   5.406  10.738  1.00  0.00           H  
ATOM    606 HG23 THR A  41      -5.559   6.126  10.148  1.00  0.00           H  
ATOM    607  HG1 THR A  41      -4.425   7.564   7.988  1.00  0.00           H  
ATOM    608  N   LEU A  42      -1.941   7.427  12.374  1.00 97.48           N  
ATOM    609  CA  LEU A  42      -1.243   6.830  13.517  1.00 97.48           C  
ATOM    610  C   LEU A  42      -1.585   7.536  14.829  1.00 97.48           C  
ATOM    611  O   LEU A  42      -1.888   6.867  15.814  1.00 97.48           O  
ATOM    612  CB  LEU A  42       0.277   6.845  13.300  1.00 97.48           C  
ATOM    613  CG  LEU A  42       0.800   5.845  12.260  1.00 97.48           C  
ATOM    614  CD1 LEU A  42       2.323   5.899  12.244  1.00 97.48           C  
ATOM    615  CD2 LEU A  42       0.380   4.398  12.544  1.00 97.48           C  
ATOM    616  H   LEU A  42      -1.385   7.837  11.637  1.00  0.00           H  
ATOM    617  HA  LEU A  42      -1.561   5.791  13.601  1.00  0.00           H  
ATOM    618  HB3 LEU A  42       0.779   6.670  14.252  1.00  0.00           H  
ATOM    619  HB2 LEU A  42       0.591   7.851  13.022  1.00  0.00           H  
ATOM    620  HG  LEU A  42       0.428   6.133  11.277  1.00  0.00           H  
ATOM    621 HD11 LEU A  42       2.704   5.192  11.508  1.00  0.00           H  
ATOM    622 HD12 LEU A  42       2.649   6.906  11.982  1.00  0.00           H  
ATOM    623 HD13 LEU A  42       2.707   5.638  13.230  1.00  0.00           H  
ATOM    624 HD21 LEU A  42       0.783   3.744  11.771  1.00  0.00           H  
ATOM    625 HD22 LEU A  42       0.766   4.091  13.516  1.00  0.00           H  
ATOM    626 HD23 LEU A  42      -0.708   4.329  12.547  1.00  0.00           H  
ATOM    627  N   LEU A  43      -1.615   8.870  14.841  1.00 95.58           N  
ATOM    628  CA  LEU A  43      -2.005   9.635  16.025  1.00 95.58           C  
ATOM    629  C   LEU A  43      -3.448   9.336  16.446  1.00 95.58           C  
ATOM    630  O   LEU A  43      -3.719   9.191  17.634  1.00 95.58           O  
ATOM    631  CB  LEU A  43      -1.829  11.137  15.755  1.00 95.58           C  
ATOM    632  CG  LEU A  43      -0.370  11.617  15.660  1.00 95.58           C  
ATOM    633  CD1 LEU A  43      -0.373  13.108  15.323  1.00 95.58           C  
ATOM    634  CD2 LEU A  43       0.384  11.419  16.975  1.00 95.58           C  
ATOM    635  H   LEU A  43      -1.363   9.388  14.012  1.00  0.00           H  
ATOM    636  HA  LEU A  43      -1.344   9.355  16.846  1.00  0.00           H  
ATOM    637  HB3 LEU A  43      -2.346  11.705  16.528  1.00  0.00           H  
ATOM    638  HB2 LEU A  43      -2.356  11.403  14.839  1.00  0.00           H  
ATOM    639  HG  LEU A  43       0.139  11.069  14.867  1.00  0.00           H  
ATOM    640 HD11 LEU A  43       0.654  13.467  15.251  1.00  0.00           H  
ATOM    641 HD12 LEU A  43      -0.879  13.265  14.371  1.00  0.00           H  
ATOM    642 HD13 LEU A  43      -0.895  13.657  16.106  1.00  0.00           H  
ATOM    643 HD21 LEU A  43       1.409  11.771  16.863  1.00  0.00           H  
ATOM    644 HD22 LEU A  43      -0.109  11.984  17.766  1.00  0.00           H  
ATOM    645 HD23 LEU A  43       0.390  10.360  17.235  1.00  0.00           H  
ATOM    646  N   ALA A  44      -4.378   9.199  15.499  1.00 95.38           N  
ATOM    647  CA  ALA A  44      -5.759   8.827  15.792  1.00 95.38           C  
ATOM    648  C   ALA A  44      -5.845   7.442  16.445  1.00 95.38           C  
ATOM    649  O   ALA A  44      -6.540   7.289  17.452  1.00 95.38           O  
ATOM    650  CB  ALA A  44      -6.578   8.898  14.499  1.00 95.38           C  
ATOM    651  H   ALA A  44      -4.139   9.354  14.530  1.00  0.00           H  
ATOM    652  HA  ALA A  44      -6.166   9.557  16.491  1.00  0.00           H  
ATOM    653  HB1 ALA A  44      -7.612   8.622  14.707  1.00  0.00           H  
ATOM    654  HB2 ALA A  44      -6.546   9.913  14.104  1.00  0.00           H  
ATOM    655  HB3 ALA A  44      -6.159   8.210  13.765  1.00  0.00           H  
ATOM    656  N   LEU A  45      -5.118   6.458  15.908  1.00 95.50           N  
ATOM    657  CA  LEU A  45      -5.041   5.109  16.471  1.00 95.50           C  
ATOM    658  C   LEU A  45      -4.386   5.108  17.859  1.00 95.50           C  
ATOM    659  O   LEU A  45      -4.868   4.423  18.760  1.00 95.50           O  
ATOM    660  CB  LEU A  45      -4.265   4.199  15.501  1.00 95.50           C  
ATOM    661  CG  LEU A  45      -4.964   3.936  14.155  1.00 95.50           C  
ATOM    662  CD1 LEU A  45      -4.095   3.051  13.270  1.00 95.50           C  
ATOM    663  CD2 LEU A  45      -6.318   3.260  14.344  1.00 95.50           C  
ATOM    664  H   LEU A  45      -4.583   6.626  15.068  1.00  0.00           H  
ATOM    665  HA  LEU A  45      -6.054   4.720  16.570  1.00  0.00           H  
ATOM    666  HB3 LEU A  45      -4.054   3.248  15.990  1.00  0.00           H  
ATOM    667  HB2 LEU A  45      -3.279   4.625  15.318  1.00  0.00           H  
ATOM    668  HG  LEU A  45      -5.118   4.890  13.650  1.00  0.00           H  
ATOM    669 HD11 LEU A  45      -4.603   2.874  12.322  1.00  0.00           H  
ATOM    670 HD12 LEU A  45      -3.142   3.546  13.084  1.00  0.00           H  
ATOM    671 HD13 LEU A  45      -3.918   2.099  13.770  1.00  0.00           H  
ATOM    672 HD21 LEU A  45      -6.779   3.091  13.371  1.00  0.00           H  
ATOM    673 HD22 LEU A  45      -6.180   2.305  14.851  1.00  0.00           H  
ATOM    674 HD23 LEU A  45      -6.963   3.900  14.946  1.00  0.00           H  
ATOM    675  N   ALA A  46      -3.332   5.902  18.051  1.00 93.69           N  
ATOM    676  CA  ALA A  46      -2.601   5.989  19.308  1.00 93.69           C  
ATOM    677  C   ALA A  46      -3.389   6.731  20.391  1.00 93.69           C  
ATOM    678  O   ALA A  46      -3.413   6.286  21.530  1.00 93.69           O  
ATOM    679  CB  ALA A  46      -1.250   6.664  19.050  1.00 93.69           C  
ATOM    680  H   ALA A  46      -2.998   6.489  17.300  1.00  0.00           H  
ATOM    681  HA  ALA A  46      -2.412   4.975  19.661  1.00  0.00           H  
ATOM    682  HB1 ALA A  46      -0.694   6.734  19.985  1.00  0.00           H  
ATOM    683  HB2 ALA A  46      -0.680   6.074  18.332  1.00  0.00           H  
ATOM    684  HB3 ALA A  46      -1.414   7.664  18.649  1.00  0.00           H  
ATOM    685  N   ILE A  47      -4.064   7.835  20.072  1.00 90.51           N  
ATOM    686  CA  ILE A  47      -4.711   8.700  21.069  1.00 90.51           C  
ATOM    687  C   ILE A  47      -6.111   8.208  21.429  1.00 90.51           C  
ATOM    688  O   ILE A  47      -6.518   8.334  22.582  1.00 90.51           O  
ATOM    689  CB  ILE A  47      -4.734  10.160  20.563  1.00 90.51           C  
ATOM    690  CG1 ILE A  47      -3.292  10.717  20.487  1.00 90.51           C  
ATOM    691  CG2 ILE A  47      -5.596  11.056  21.472  1.00 90.51           C  
ATOM    692  CD1 ILE A  47      -3.169  12.039  19.720  1.00 90.51           C  
ATOM    693  H   ILE A  47      -4.150   8.113  19.105  1.00  0.00           H  
ATOM    694  HA  ILE A  47      -4.106   8.672  21.975  1.00  0.00           H  
ATOM    695  HB  ILE A  47      -5.162  10.171  19.561  1.00  0.00           H  
ATOM    696 HG13 ILE A  47      -2.641   9.972  20.030  1.00  0.00           H  
ATOM    697 HG12 ILE A  47      -2.901  10.847  21.496  1.00  0.00           H  
ATOM    698 HG21 ILE A  47      -5.591  12.076  21.088  1.00  0.00           H  
ATOM    699 HG22 ILE A  47      -6.619  10.680  21.489  1.00  0.00           H  
ATOM    700 HG23 ILE A  47      -5.189  11.047  22.483  1.00  0.00           H  
ATOM    701 HD11 ILE A  47      -2.127  12.360  19.713  1.00  0.00           H  
ATOM    702 HD12 ILE A  47      -3.512  11.898  18.695  1.00  0.00           H  
ATOM    703 HD13 ILE A  47      -3.780  12.800  20.206  1.00  0.00           H  
ATOM    704  N   GLN A  48      -6.877   7.686  20.467  1.00 90.70           N  
ATOM    705  CA  GLN A  48      -8.296   7.419  20.680  1.00 90.70           C  
ATOM    706  C   GLN A  48      -8.538   5.965  21.116  1.00 90.70           C  
ATOM    707  O   GLN A  48      -8.449   5.069  20.276  1.00 90.70           O  
ATOM    708  CB  GLN A  48      -9.079   7.811  19.418  1.00 90.70           C  
ATOM    709  CG  GLN A  48     -10.602   7.778  19.591  1.00 90.70           C  
ATOM    710  CD  GLN A  48     -11.176   8.838  20.533  1.00 90.70           C  
ATOM    711  NE2 GLN A  48     -12.456   9.118  20.419  1.00 90.70           N  
ATOM    712  OE1 GLN A  48     -10.550   9.431  21.392  1.00 90.70           O  
ATOM    713  H   GLN A  48      -6.477   7.466  19.566  1.00  0.00           H  
ATOM    714  HA  GLN A  48      -8.634   8.065  21.490  1.00  0.00           H  
ATOM    715  HB3 GLN A  48      -8.794   7.153  18.597  1.00  0.00           H  
ATOM    716  HB2 GLN A  48      -8.773   8.807  19.098  1.00  0.00           H  
ATOM    717  HG3 GLN A  48     -10.904   6.789  19.935  1.00  0.00           H  
ATOM    718  HG2 GLN A  48     -11.078   7.868  18.614  1.00  0.00           H  
ATOM    719 HE22 GLN A  48     -12.877   9.811  21.021  1.00  0.00           H  
ATOM    720 HE21 GLN A  48     -13.018   8.640  19.730  1.00  0.00           H  
ATOM    721  N   PRO A  49      -8.971   5.697  22.369  1.00 89.79           N  
ATOM    722  CA  PRO A  49      -9.126   4.323  22.866  1.00 89.79           C  
ATOM    723  C   PRO A  49     -10.103   3.486  22.035  1.00 89.79           C  
ATOM    724  O   PRO A  49      -9.868   2.312  21.782  1.00 89.79           O  
ATOM    725  CB  PRO A  49      -9.598   4.457  24.318  1.00 89.79           C  
ATOM    726  CG  PRO A  49      -9.060   5.821  24.740  1.00 89.79           C  
ATOM    727  CD  PRO A  49      -9.202   6.638  23.461  1.00 89.79           C  
ATOM    728  HA  PRO A  49      -8.151   3.835  22.858  1.00  0.00           H  
ATOM    729  HB3 PRO A  49      -9.127   3.682  24.923  1.00  0.00           H  
ATOM    730  HB2 PRO A  49     -10.688   4.477  24.342  1.00  0.00           H  
ATOM    731  HG3 PRO A  49      -8.003   5.728  24.991  1.00  0.00           H  
ATOM    732  HG2 PRO A  49      -9.709   6.241  25.508  1.00  0.00           H  
ATOM    733  HD2 PRO A  49     -10.217   7.029  23.393  1.00  0.00           H  
ATOM    734  HD3 PRO A  49      -8.435   7.412  23.439  1.00  0.00           H  
ATOM    735  N   LYS A  50     -11.161   4.117  21.505  1.00 89.62           N  
ATOM    736  CA  LYS A  50     -12.151   3.465  20.629  1.00 89.62           C  
ATOM    737  C   LYS A  50     -11.564   2.942  19.311  1.00 89.62           C  
ATOM    738  O   LYS A  50     -12.186   2.098  18.677  1.00 89.62           O  
ATOM    739  CB  LYS A  50     -13.313   4.425  20.330  1.00 89.62           C  
ATOM    740  CG  LYS A  50     -14.073   4.840  21.597  1.00 89.62           C  
ATOM    741  CD  LYS A  50     -15.296   5.698  21.251  1.00 89.62           C  
ATOM    742  CE  LYS A  50     -16.020   6.068  22.550  1.00 89.62           C  
ATOM    743  NZ  LYS A  50     -17.266   6.834  22.298  1.00 89.62           N1+
ATOM    744  H   LYS A  50     -11.315   5.096  21.700  1.00  0.00           H  
ATOM    745  HA  LYS A  50     -12.559   2.611  21.170  1.00  0.00           H  
ATOM    746  HB3 LYS A  50     -14.004   3.952  19.632  1.00  0.00           H  
ATOM    747  HB2 LYS A  50     -12.929   5.314  19.830  1.00  0.00           H  
ATOM    748  HG3 LYS A  50     -13.408   5.404  22.251  1.00  0.00           H  
ATOM    749  HG2 LYS A  50     -14.396   3.949  22.135  1.00  0.00           H  
ATOM    750  HD3 LYS A  50     -15.969   5.129  20.610  1.00  0.00           H  
ATOM    751  HD2 LYS A  50     -14.970   6.607  20.745  1.00  0.00           H  
ATOM    752  HE3 LYS A  50     -15.354   6.656  23.181  1.00  0.00           H  
ATOM    753  HE2 LYS A  50     -16.259   5.160  23.103  1.00  0.00           H  
ATOM    754  HZ1 LYS A  50     -17.709   7.056  23.178  1.00  0.00           H  
ATOM    755  HZ2 LYS A  50     -17.043   7.689  21.809  1.00  0.00           H  
ATOM    756  HZ3 LYS A  50     -17.895   6.279  21.735  1.00  0.00           H  
ATOM    757  N   LEU A  51     -10.409   3.460  18.884  1.00 92.07           N  
ATOM    758  CA  LEU A  51      -9.704   3.022  17.680  1.00 92.07           C  
ATOM    759  C   LEU A  51      -8.607   1.986  17.975  1.00 92.07           C  
ATOM    760  O   LEU A  51      -8.123   1.355  17.037  1.00 92.07           O  
ATOM    761  CB  LEU A  51      -9.128   4.246  16.944  1.00 92.07           C  
ATOM    762  CG  LEU A  51     -10.159   5.192  16.302  1.00 92.07           C  
ATOM    763  CD1 LEU A  51      -9.451   6.352  15.602  1.00 92.07           C  
ATOM    764  CD2 LEU A  51     -11.008   4.481  15.246  1.00 92.07           C  
ATOM    765  H   LEU A  51      -9.967   4.205  19.404  1.00  0.00           H  
ATOM    766  HA  LEU A  51     -10.434   2.553  17.021  1.00  0.00           H  
ATOM    767  HB3 LEU A  51      -8.425   3.909  16.182  1.00  0.00           H  
ATOM    768  HB2 LEU A  51      -8.497   4.813  17.628  1.00  0.00           H  
ATOM    769  HG  LEU A  51     -10.813   5.589  17.079  1.00  0.00           H  
ATOM    770 HD11 LEU A  51     -10.192   7.013  15.153  1.00  0.00           H  
ATOM    771 HD12 LEU A  51      -8.861   6.910  16.329  1.00  0.00           H  
ATOM    772 HD13 LEU A  51      -8.794   5.962  14.825  1.00  0.00           H  
ATOM    773 HD21 LEU A  51     -11.722   5.185  14.819  1.00  0.00           H  
ATOM    774 HD22 LEU A  51     -10.361   4.097  14.457  1.00  0.00           H  
ATOM    775 HD23 LEU A  51     -11.547   3.654  15.709  1.00  0.00           H  
ATOM    776  N   ARG A  52      -8.249   1.752  19.243  1.00 94.06           N  
ATOM    777  CA  ARG A  52      -7.226   0.782  19.664  1.00 94.06           C  
ATOM    778  C   ARG A  52      -7.777  -0.652  19.654  1.00 94.06           C  
ATOM    779  O   ARG A  52      -7.941  -1.283  20.694  1.00 94.06           O  
ATOM    780  CB  ARG A  52      -6.668   1.184  21.041  1.00 94.06           C  
ATOM    781  CG  ARG A  52      -5.897   2.513  21.070  1.00 94.06           C  
ATOM    782  CD  ARG A  52      -5.337   2.733  22.484  1.00 94.06           C  
ATOM    783  NE  ARG A  52      -4.832   4.103  22.722  1.00 94.06           N  
ATOM    784  NH1 ARG A  52      -4.744   3.984  25.022  1.00 94.06           N  
ATOM    785  NH2 ARG A  52      -4.224   5.883  24.038  1.00 94.06           N1+
ATOM    786  CZ  ARG A  52      -4.602   4.648  23.911  1.00 94.06           C  
ATOM    787  H   ARG A  52      -8.692   2.260  19.995  1.00  0.00           H  
ATOM    788  HA  ARG A  52      -6.407   0.829  18.946  1.00  0.00           H  
ATOM    789  HB3 ARG A  52      -6.026   0.387  21.417  1.00  0.00           H  
ATOM    790  HB2 ARG A  52      -7.484   1.225  21.763  1.00  0.00           H  
ATOM    791  HG3 ARG A  52      -6.572   3.330  20.816  1.00  0.00           H  
ATOM    792  HG2 ARG A  52      -5.074   2.471  20.356  1.00  0.00           H  
ATOM    793  HD3 ARG A  52      -4.538   2.016  22.672  1.00  0.00           H  
ATOM    794  HD2 ARG A  52      -6.108   2.499  23.218  1.00  0.00           H  
ATOM    795  HE  ARG A  52      -4.661   4.635  21.881  1.00  0.00           H  
ATOM    796 HH12 ARG A  52      -4.559   4.435  25.907  1.00  0.00           H  
ATOM    797 HH11 ARG A  52      -5.039   3.018  24.999  1.00  0.00           H  
ATOM    798 HH22 ARG A  52      -4.057   6.268  24.957  1.00  0.00           H  
ATOM    799 HH21 ARG A  52      -4.097   6.459  23.218  1.00  0.00           H  
ATOM    800  N   THR A  53      -8.108  -1.148  18.462  1.00 94.15           N  
ATOM    801  CA  THR A  53      -8.640  -2.502  18.236  1.00 94.15           C  
ATOM    802  C   THR A  53      -7.637  -3.363  17.474  1.00 94.15           C  
ATOM    803  O   THR A  53      -6.855  -2.846  16.675  1.00 94.15           O  
ATOM    804  CB  THR A  53      -9.983  -2.490  17.487  1.00 94.15           C  
ATOM    805  CG2 THR A  53     -11.031  -1.588  18.135  1.00 94.15           C  
ATOM    806  OG1 THR A  53      -9.826  -2.075  16.148  1.00 94.15           O  
ATOM    807  H   THR A  53      -7.999  -0.583  17.632  1.00  0.00           H  
ATOM    808  HA  THR A  53      -8.805  -2.963  19.210  1.00  0.00           H  
ATOM    809  HB  THR A  53     -10.373  -3.508  17.480  1.00  0.00           H  
ATOM    810 HG21 THR A  53     -11.953  -1.627  17.555  1.00  0.00           H  
ATOM    811 HG22 THR A  53     -11.227  -1.930  19.151  1.00  0.00           H  
ATOM    812 HG23 THR A  53     -10.662  -0.563  18.161  1.00  0.00           H  
ATOM    813  HG1 THR A  53     -10.680  -2.078  15.709  1.00  0.00           H  
ATOM    814  N   ARG A  54      -7.699  -4.692  17.651  1.00 94.23           N  
ATOM    815  CA  ARG A  54      -6.821  -5.636  16.931  1.00 94.23           C  
ATOM    816  C   ARG A  54      -6.931  -5.497  15.410  1.00 94.23           C  
ATOM    817  O   ARG A  54      -5.926  -5.537  14.716  1.00 94.23           O  
ATOM    818  CB  ARG A  54      -7.108  -7.087  17.351  1.00 94.23           C  
ATOM    819  CG  ARG A  54      -6.917  -7.334  18.856  1.00 94.23           C  
ATOM    820  CD  ARG A  54      -6.990  -8.836  19.140  1.00 94.23           C  
ATOM    821  NE  ARG A  54      -7.065  -9.147  20.580  1.00 94.23           N  
ATOM    822  NH1 ARG A  54      -7.683 -11.340  20.326  1.00 94.23           N  
ATOM    823  NH2 ARG A  54      -7.427 -10.491  22.386  1.00 94.23           N1+
ATOM    824  CZ  ARG A  54      -7.400 -10.320  21.092  1.00 94.23           C  
ATOM    825  H   ARG A  54      -8.367  -5.085  18.299  1.00  0.00           H  
ATOM    826  HA  ARG A  54      -5.792  -5.409  17.210  1.00  0.00           H  
ATOM    827  HB3 ARG A  54      -6.462  -7.761  16.789  1.00  0.00           H  
ATOM    828  HB2 ARG A  54      -8.127  -7.351  17.067  1.00  0.00           H  
ATOM    829  HG3 ARG A  54      -7.703  -6.821  19.411  1.00  0.00           H  
ATOM    830  HG2 ARG A  54      -5.944  -6.953  19.166  1.00  0.00           H  
ATOM    831  HD3 ARG A  54      -6.119  -9.329  18.708  1.00  0.00           H  
ATOM    832  HD2 ARG A  54      -7.857  -9.259  18.633  1.00  0.00           H  
ATOM    833  HE  ARG A  54      -6.835  -8.376  21.191  1.00  0.00           H  
ATOM    834 HH12 ARG A  54      -7.936 -12.226  20.739  1.00  0.00           H  
ATOM    835 HH11 ARG A  54      -7.648 -11.242  19.321  1.00  0.00           H  
ATOM    836 HH22 ARG A  54      -7.683 -11.389  22.772  1.00  0.00           H  
ATOM    837 HH21 ARG A  54      -7.191  -9.726  23.002  1.00  0.00           H  
ATOM    838  N   PHE A  55      -8.137  -5.255  14.895  1.00 94.54           N  
ATOM    839  CA  PHE A  55      -8.360  -5.006  13.468  1.00 94.54           C  
ATOM    840  C   PHE A  55      -7.630  -3.748  12.971  1.00 94.54           C  
ATOM    841  O   PHE A  55      -7.001  -3.772  11.916  1.00 94.54           O  
ATOM    842  CB  PHE A  55      -9.870  -4.903  13.221  1.00 94.54           C  
ATOM    843  CG  PHE A  55     -10.213  -4.457  11.815  1.00 94.54           C  
ATOM    844  CD1 PHE A  55     -10.591  -3.123  11.576  1.00 94.54           C  
ATOM    845  CD2 PHE A  55     -10.036  -5.342  10.736  1.00 94.54           C  
ATOM    846  CE1 PHE A  55     -10.747  -2.659  10.261  1.00 94.54           C  
ATOM    847  CE2 PHE A  55     -10.177  -4.875   9.419  1.00 94.54           C  
ATOM    848  CZ  PHE A  55     -10.505  -3.528   9.186  1.00 94.54           C  
ATOM    849  H   PHE A  55      -8.949  -5.237  15.496  1.00  0.00           H  
ATOM    850  HA  PHE A  55      -7.981  -5.862  12.910  1.00  0.00           H  
ATOM    851  HB3 PHE A  55     -10.308  -4.208  13.938  1.00  0.00           H  
ATOM    852  HB2 PHE A  55     -10.336  -5.869  13.418  1.00  0.00           H  
ATOM    853  HD1 PHE A  55     -10.762  -2.453  12.406  1.00  0.00           H  
ATOM    854  HD2 PHE A  55      -9.792  -6.378  10.921  1.00  0.00           H  
ATOM    855  HE1 PHE A  55     -11.052  -1.639  10.081  1.00  0.00           H  
ATOM    856  HE2 PHE A  55     -10.034  -5.550   8.588  1.00  0.00           H  
ATOM    857  HZ  PHE A  55     -10.570  -3.163   8.172  1.00  0.00           H  
ATOM    858  N   ASN A  56      -7.660  -2.661  13.743  1.00 95.85           N  
ATOM    859  CA  ASN A  56      -7.019  -1.408  13.350  1.00 95.85           C  
ATOM    860  C   ASN A  56      -5.481  -1.465  13.396  1.00 95.85           C  
ATOM    861  O   ASN A  56      -4.843  -0.600  12.801  1.00 95.85           O  
ATOM    862  CB  ASN A  56      -7.567  -0.268  14.213  1.00 95.85           C  
ATOM    863  CG  ASN A  56      -8.989   0.146  13.878  1.00 95.85           C  
ATOM    864  ND2 ASN A  56      -9.584   0.958  14.715  1.00 95.85           N  
ATOM    865  OD1 ASN A  56      -9.596  -0.232  12.893  1.00 95.85           O  
ATOM    866  H   ASN A  56      -8.137  -2.686  14.633  1.00  0.00           H  
ATOM    867  HA  ASN A  56      -7.307  -1.204  12.319  1.00  0.00           H  
ATOM    868  HB3 ASN A  56      -6.910   0.597  14.128  1.00  0.00           H  
ATOM    869  HB2 ASN A  56      -7.512  -0.552  15.264  1.00  0.00           H  
ATOM    870 HD22 ASN A  56     -10.530   1.263  14.537  1.00  0.00           H  
ATOM    871 HD21 ASN A  56      -9.097   1.280  15.539  1.00  0.00           H  
ATOM    872  N   LEU A  57      -4.870  -2.483  14.015  1.00 97.55           N  
ATOM    873  CA  LEU A  57      -3.424  -2.720  13.893  1.00 97.55           C  
ATOM    874  C   LEU A  57      -3.021  -3.080  12.453  1.00 97.55           C  
ATOM    875  O   LEU A  57      -1.926  -2.732  12.021  1.00 97.55           O  
ATOM    876  CB  LEU A  57      -2.969  -3.808  14.883  1.00 97.55           C  
ATOM    877  CG  LEU A  57      -3.115  -3.424  16.367  1.00 97.55           C  
ATOM    878  CD1 LEU A  57      -2.759  -4.608  17.264  1.00 97.55           C  
ATOM    879  CD2 LEU A  57      -2.206  -2.254  16.750  1.00 97.55           C  
ATOM    880  H   LEU A  57      -5.405  -3.119  14.589  1.00  0.00           H  
ATOM    881  HA  LEU A  57      -2.913  -1.795  14.159  1.00  0.00           H  
ATOM    882  HB3 LEU A  57      -1.931  -4.071  14.679  1.00  0.00           H  
ATOM    883  HB2 LEU A  57      -3.525  -4.726  14.691  1.00  0.00           H  
ATOM    884  HG  LEU A  57      -4.150  -3.140  16.556  1.00  0.00           H  
ATOM    885 HD11 LEU A  57      -2.868  -4.318  18.309  1.00  0.00           H  
ATOM    886 HD12 LEU A  57      -3.426  -5.442  17.047  1.00  0.00           H  
ATOM    887 HD13 LEU A  57      -1.728  -4.910  17.077  1.00  0.00           H  
ATOM    888 HD21 LEU A  57      -2.342  -2.018  17.805  1.00  0.00           H  
ATOM    889 HD22 LEU A  57      -1.166  -2.527  16.571  1.00  0.00           H  
ATOM    890 HD23 LEU A  57      -2.461  -1.382  16.147  1.00  0.00           H  
ATOM    891  N   LEU A  58      -3.923  -3.686  11.671  1.00 97.99           N  
ATOM    892  CA  LEU A  58      -3.706  -3.894  10.236  1.00 97.99           C  
ATOM    893  C   LEU A  58      -3.708  -2.558   9.476  1.00 97.99           C  
ATOM    894  O   LEU A  58      -2.868  -2.335   8.610  1.00 97.99           O  
ATOM    895  CB  LEU A  58      -4.783  -4.835   9.668  1.00 97.99           C  
ATOM    896  CG  LEU A  58      -4.912  -6.204  10.359  1.00 97.99           C  
ATOM    897  CD1 LEU A  58      -6.070  -6.974   9.732  1.00 97.99           C  
ATOM    898  CD2 LEU A  58      -3.638  -7.035  10.220  1.00 97.99           C  
ATOM    899  H   LEU A  58      -4.791  -4.019  12.066  1.00  0.00           H  
ATOM    900  HA  LEU A  58      -2.732  -4.365  10.101  1.00  0.00           H  
ATOM    901  HB3 LEU A  58      -4.604  -4.985   8.603  1.00  0.00           H  
ATOM    902  HB2 LEU A  58      -5.749  -4.330   9.688  1.00  0.00           H  
ATOM    903  HG  LEU A  58      -5.121  -6.049  11.418  1.00  0.00           H  
ATOM    904 HD11 LEU A  58      -6.166  -7.945  10.218  1.00  0.00           H  
ATOM    905 HD12 LEU A  58      -6.994  -6.410   9.861  1.00  0.00           H  
ATOM    906 HD13 LEU A  58      -5.878  -7.117   8.669  1.00  0.00           H  
ATOM    907 HD21 LEU A  58      -3.772  -7.993  10.722  1.00  0.00           H  
ATOM    908 HD22 LEU A  58      -3.428  -7.205   9.164  1.00  0.00           H  
ATOM    909 HD23 LEU A  58      -2.804  -6.501  10.675  1.00  0.00           H  
ATOM    910  N   ILE A  59      -4.607  -1.637   9.842  1.00 97.07           N  
ATOM    911  CA  ILE A  59      -4.623  -0.271   9.292  1.00 97.07           C  
ATOM    912  C   ILE A  59      -3.334   0.470   9.668  1.00 97.07           C  
ATOM    913  O   ILE A  59      -2.764   1.160   8.826  1.00 97.07           O  
ATOM    914  CB  ILE A  59      -5.885   0.507   9.740  1.00 97.07           C  
ATOM    915  CG1 ILE A  59      -7.155  -0.193   9.202  1.00 97.07           C  
ATOM    916  CG2 ILE A  59      -5.810   1.974   9.276  1.00 97.07           C  
ATOM    917  CD1 ILE A  59      -8.469   0.484   9.612  1.00 97.07           C  
ATOM    918  H   ILE A  59      -5.316  -1.866  10.524  1.00  0.00           H  
ATOM    919  HA  ILE A  59      -4.653  -0.352   8.205  1.00  0.00           H  
ATOM    920  HB  ILE A  59      -5.924   0.495  10.829  1.00  0.00           H  
ATOM    921 HG13 ILE A  59      -7.164  -1.231   9.535  1.00  0.00           H  
ATOM    922 HG12 ILE A  59      -7.102  -0.251   8.115  1.00  0.00           H  
ATOM    923 HG21 ILE A  59      -6.705   2.504   9.600  1.00  0.00           H  
ATOM    924 HG22 ILE A  59      -4.930   2.448   9.710  1.00  0.00           H  
ATOM    925 HG23 ILE A  59      -5.741   2.009   8.189  1.00  0.00           H  
ATOM    926 HD11 ILE A  59      -9.310  -0.070   9.194  1.00  0.00           H  
ATOM    927 HD12 ILE A  59      -8.548   0.497  10.699  1.00  0.00           H  
ATOM    928 HD13 ILE A  59      -8.484   1.507   9.235  1.00  0.00           H  
ATOM    929  N   ALA A  60      -2.841   0.303  10.901  1.00 97.81           N  
ATOM    930  CA  ALA A  60      -1.565   0.874  11.325  1.00 97.81           C  
ATOM    931  C   ALA A  60      -0.397   0.356  10.470  1.00 97.81           C  
ATOM    932  O   ALA A  60       0.425   1.154  10.035  1.00 97.81           O  
ATOM    933  CB  ALA A  60      -1.330   0.575  12.811  1.00 97.81           C  
ATOM    934  H   ALA A  60      -3.356  -0.236  11.582  1.00  0.00           H  
ATOM    935  HA  ALA A  60      -1.621   1.956  11.202  1.00  0.00           H  
ATOM    936  HB1 ALA A  60      -0.377   1.003  13.122  1.00  0.00           H  
ATOM    937  HB2 ALA A  60      -2.135   1.013  13.402  1.00  0.00           H  
ATOM    938  HB3 ALA A  60      -1.311  -0.504  12.967  1.00  0.00           H  
ATOM    939  N   ASN A  61      -0.354  -0.946  10.166  1.00 98.33           N  
ATOM    940  CA  ASN A  61       0.686  -1.522   9.308  1.00 98.33           C  
ATOM    941  C   ASN A  61       0.660  -0.948   7.886  1.00 98.33           C  
ATOM    942  O   ASN A  61       1.705  -0.571   7.363  1.00 98.33           O  
ATOM    943  CB  ASN A  61       0.527  -3.044   9.291  1.00 98.33           C  
ATOM    944  CG  ASN A  61       1.749  -3.730   8.699  1.00 98.33           C  
ATOM    945  ND2 ASN A  61       1.631  -4.437   7.600  1.00 98.33           N  
ATOM    946  OD1 ASN A  61       2.828  -3.663   9.261  1.00 98.33           O  
ATOM    947  H   ASN A  61      -1.056  -1.573  10.532  1.00  0.00           H  
ATOM    948  HA  ASN A  61       1.655  -1.289   9.749  1.00  0.00           H  
ATOM    949  HB3 ASN A  61      -0.356  -3.310   8.709  1.00  0.00           H  
ATOM    950  HB2 ASN A  61       0.366  -3.403  10.307  1.00  0.00           H  
ATOM    951 HD22 ASN A  61       2.440  -4.894   7.204  1.00  0.00           H  
ATOM    952 HD21 ASN A  61       0.731  -4.524   7.150  1.00  0.00           H  
ATOM    953  N   LEU A  62      -0.534  -0.808   7.298  1.00 97.81           N  
ATOM    954  CA  LEU A  62      -0.704  -0.148   6.000  1.00 97.81           C  
ATOM    955  C   LEU A  62      -0.194   1.302   6.052  1.00 97.81           C  
ATOM    956  O   LEU A  62       0.576   1.730   5.201  1.00 97.81           O  
ATOM    957  CB  LEU A  62      -2.192  -0.226   5.606  1.00 97.81           C  
ATOM    958  CG  LEU A  62      -2.525   0.364   4.223  1.00 97.81           C  
ATOM    959  CD1 LEU A  62      -1.789  -0.359   3.096  1.00 97.81           C  
ATOM    960  CD2 LEU A  62      -4.028   0.213   3.973  1.00 97.81           C  
ATOM    961  H   LEU A  62      -1.364  -1.164   7.750  1.00  0.00           H  
ATOM    962  HA  LEU A  62      -0.121  -0.692   5.257  1.00  0.00           H  
ATOM    963  HB3 LEU A  62      -2.793   0.274   6.366  1.00  0.00           H  
ATOM    964  HB2 LEU A  62      -2.521  -1.264   5.644  1.00  0.00           H  
ATOM    965  HG  LEU A  62      -2.260   1.421   4.208  1.00  0.00           H  
ATOM    966 HD11 LEU A  62      -2.055   0.092   2.140  1.00  0.00           H  
ATOM    967 HD12 LEU A  62      -0.713  -0.274   3.251  1.00  0.00           H  
ATOM    968 HD13 LEU A  62      -2.073  -1.411   3.093  1.00  0.00           H  
ATOM    969 HD21 LEU A  62      -4.278   0.627   2.996  1.00  0.00           H  
ATOM    970 HD22 LEU A  62      -4.297  -0.843   3.999  1.00  0.00           H  
ATOM    971 HD23 LEU A  62      -4.581   0.747   4.746  1.00  0.00           H  
ATOM    972  N   THR A  63      -0.538   2.018   7.124  1.00 98.23           N  
ATOM    973  CA  THR A  63      -0.111   3.406   7.360  1.00 98.23           C  
ATOM    974  C   THR A  63       1.415   3.534   7.482  1.00 98.23           C  
ATOM    975  O   THR A  63       1.984   4.525   7.032  1.00 98.23           O  
ATOM    976  CB  THR A  63      -0.777   3.945   8.637  1.00 98.23           C  
ATOM    977  CG2 THR A  63      -0.572   5.432   8.845  1.00 98.23           C  
ATOM    978  OG1 THR A  63      -2.180   3.780   8.617  1.00 98.23           O  
ATOM    979  H   THR A  63      -1.127   1.610   7.836  1.00  0.00           H  
ATOM    980  HA  THR A  63      -0.440   4.015   6.518  1.00  0.00           H  
ATOM    981  HB  THR A  63      -0.372   3.411   9.497  1.00  0.00           H  
ATOM    982 HG21 THR A  63      -1.069   5.743   9.764  1.00  0.00           H  
ATOM    983 HG22 THR A  63       0.494   5.645   8.919  1.00  0.00           H  
ATOM    984 HG23 THR A  63      -0.994   5.979   8.002  1.00  0.00           H  
ATOM    985  HG1 THR A  63      -2.555   4.128   9.429  1.00  0.00           H  
ATOM    986  N   LEU A  64       2.102   2.547   8.071  1.00 98.17           N  
ATOM    987  CA  LEU A  64       3.568   2.529   8.163  1.00 98.17           C  
ATOM    988  C   LEU A  64       4.231   2.341   6.791  1.00 98.17           C  
ATOM    989  O   LEU A  64       5.216   3.020   6.498  1.00 98.17           O  
ATOM    990  CB  LEU A  64       4.027   1.420   9.129  1.00 98.17           C  
ATOM    991  CG  LEU A  64       3.744   1.692  10.617  1.00 98.17           C  
ATOM    992  CD1 LEU A  64       4.049   0.435  11.433  1.00 98.17           C  
ATOM    993  CD2 LEU A  64       4.598   2.834  11.170  1.00 98.17           C  
ATOM    994  H   LEU A  64       1.612   1.765   8.480  1.00  0.00           H  
ATOM    995  HA  LEU A  64       3.894   3.487   8.568  1.00  0.00           H  
ATOM    996  HB3 LEU A  64       5.093   1.241   8.992  1.00  0.00           H  
ATOM    997  HB2 LEU A  64       3.564   0.476   8.841  1.00  0.00           H  
ATOM    998  HG  LEU A  64       2.691   1.946  10.737  1.00  0.00           H  
ATOM    999 HD11 LEU A  64       3.849   0.628  12.487  1.00  0.00           H  
ATOM   1000 HD12 LEU A  64       3.419  -0.385  11.088  1.00  0.00           H  
ATOM   1001 HD13 LEU A  64       5.097   0.165  11.307  1.00  0.00           H  
ATOM   1002 HD21 LEU A  64       4.362   2.988  12.223  1.00  0.00           H  
ATOM   1003 HD22 LEU A  64       5.653   2.582  11.068  1.00  0.00           H  
ATOM   1004 HD23 LEU A  64       4.388   3.748  10.614  1.00  0.00           H  
ATOM   1005  N   ALA A  65       3.685   1.464   5.944  1.00 97.76           N  
ATOM   1006  CA  ALA A  65       4.163   1.290   4.572  1.00 97.76           C  
ATOM   1007  C   ALA A  65       3.969   2.570   3.741  1.00 97.76           C  
ATOM   1008  O   ALA A  65       4.893   2.996   3.038  1.00 97.76           O  
ATOM   1009  CB  ALA A  65       3.447   0.087   3.951  1.00 97.76           C  
ATOM   1010  H   ALA A  65       2.911   0.888   6.243  1.00  0.00           H  
ATOM   1011  HA  ALA A  65       5.229   1.068   4.610  1.00  0.00           H  
ATOM   1012  HB1 ALA A  65       3.794  -0.054   2.927  1.00  0.00           H  
ATOM   1013  HB2 ALA A  65       3.665  -0.807   4.535  1.00  0.00           H  
ATOM   1014  HB3 ALA A  65       2.372   0.265   3.948  1.00  0.00           H  
ATOM   1015  N   ASP A  66       2.816   3.223   3.894  1.00 97.90           N  
ATOM   1016  CA  ASP A  66       2.500   4.484   3.221  1.00 97.90           C  
ATOM   1017  C   ASP A  66       3.379   5.643   3.726  1.00 97.90           C  
ATOM   1018  O   ASP A  66       3.833   6.462   2.929  1.00 97.90           O  
ATOM   1019  CB  ASP A  66       1.013   4.821   3.410  1.00 97.90           C  
ATOM   1020  CG  ASP A  66       0.025   3.843   2.753  1.00 97.90           C  
ATOM   1021  OD1 ASP A  66       0.428   3.098   1.830  1.00 97.90           O  
ATOM   1022  OD2 ASP A  66      -1.163   3.877   3.163  1.00 97.90           O1-
ATOM   1023  H   ASP A  66       2.101   2.850   4.503  1.00  0.00           H  
ATOM   1024  HA  ASP A  66       2.686   4.356   2.155  1.00  0.00           H  
ATOM   1025  HB3 ASP A  66       0.822   5.828   3.040  1.00  0.00           H  
ATOM   1026  HB2 ASP A  66       0.793   4.894   4.475  1.00  0.00           H  
ATOM   1027  N   LEU A  67       3.698   5.708   5.027  1.00 98.16           N  
ATOM   1028  CA  LEU A  67       4.640   6.701   5.561  1.00 98.16           C  
ATOM   1029  C   LEU A  67       6.047   6.498   5.021  1.00 98.16           C  
ATOM   1030  O   LEU A  67       6.672   7.476   4.613  1.00 98.16           O  
ATOM   1031  CB  LEU A  67       4.690   6.666   7.097  1.00 98.16           C  
ATOM   1032  CG  LEU A  67       3.535   7.424   7.750  1.00 98.16           C  
ATOM   1033  CD1 LEU A  67       3.522   7.168   9.254  1.00 98.16           C  
ATOM   1034  CD2 LEU A  67       3.609   8.938   7.531  1.00 98.16           C  
ATOM   1035  H   LEU A  67       3.286   5.058   5.681  1.00  0.00           H  
ATOM   1036  HA  LEU A  67       4.299   7.690   5.255  1.00  0.00           H  
ATOM   1037  HB3 LEU A  67       5.637   7.085   7.438  1.00  0.00           H  
ATOM   1038  HB2 LEU A  67       4.681   5.630   7.436  1.00  0.00           H  
ATOM   1039  HG  LEU A  67       2.599   7.058   7.328  1.00  0.00           H  
ATOM   1040 HD11 LEU A  67       2.695   7.713   9.709  1.00  0.00           H  
ATOM   1041 HD12 LEU A  67       3.399   6.101   9.440  1.00  0.00           H  
ATOM   1042 HD13 LEU A  67       4.462   7.507   9.689  1.00  0.00           H  
ATOM   1043 HD21 LEU A  67       2.761   9.418   8.019  1.00  0.00           H  
ATOM   1044 HD22 LEU A  67       4.537   9.322   7.955  1.00  0.00           H  
ATOM   1045 HD23 LEU A  67       3.582   9.153   6.463  1.00  0.00           H  
ATOM   1046  N   LEU A  68       6.538   5.257   4.981  1.00 97.49           N  
ATOM   1047  CA  LEU A  68       7.824   4.947   4.357  1.00 97.49           C  
ATOM   1048  C   LEU A  68       7.850   5.467   2.913  1.00 97.49           C  
ATOM   1049  O   LEU A  68       8.807   6.120   2.501  1.00 97.49           O  
ATOM   1050  CB  LEU A  68       8.054   3.427   4.431  1.00 97.49           C  
ATOM   1051  CG  LEU A  68       9.281   2.930   3.646  1.00 97.49           C  
ATOM   1052  CD1 LEU A  68      10.586   3.489   4.214  1.00 97.49           C  
ATOM   1053  CD2 LEU A  68       9.329   1.404   3.702  1.00 97.49           C  
ATOM   1054  H   LEU A  68       6.017   4.494   5.390  1.00  0.00           H  
ATOM   1055  HA  LEU A  68       8.613   5.446   4.920  1.00  0.00           H  
ATOM   1056  HB3 LEU A  68       7.163   2.909   4.075  1.00  0.00           H  
ATOM   1057  HB2 LEU A  68       8.147   3.126   5.475  1.00  0.00           H  
ATOM   1058  HG  LEU A  68       9.186   3.243   2.606  1.00  0.00           H  
ATOM   1059 HD11 LEU A  68      11.427   3.113   3.631  1.00  0.00           H  
ATOM   1060 HD12 LEU A  68      10.568   4.578   4.164  1.00  0.00           H  
ATOM   1061 HD13 LEU A  68      10.695   3.175   5.252  1.00  0.00           H  
ATOM   1062 HD21 LEU A  68      10.197   1.047   3.147  1.00  0.00           H  
ATOM   1063 HD22 LEU A  68       9.404   1.080   4.740  1.00  0.00           H  
ATOM   1064 HD23 LEU A  68       8.421   0.995   3.259  1.00  0.00           H  
ATOM   1065  N   TYR A  69       6.772   5.249   2.161  1.00 97.52           N  
ATOM   1066  CA  TYR A  69       6.665   5.747   0.798  1.00 97.52           C  
ATOM   1067  C   TYR A  69       6.628   7.283   0.734  1.00 97.52           C  
ATOM   1068  O   TYR A  69       7.473   7.892   0.083  1.00 97.52           O  
ATOM   1069  CB  TYR A  69       5.449   5.106   0.125  1.00 97.52           C  
ATOM   1070  CG  TYR A  69       5.346   5.484  -1.332  1.00 97.52           C  
ATOM   1071  CD1 TYR A  69       4.621   6.629  -1.712  1.00 97.52           C  
ATOM   1072  CD2 TYR A  69       6.008   4.709  -2.299  1.00 97.52           C  
ATOM   1073  CE1 TYR A  69       4.566   7.009  -3.063  1.00 97.52           C  
ATOM   1074  CE2 TYR A  69       5.966   5.097  -3.647  1.00 97.52           C  
ATOM   1075  OH  TYR A  69       5.217   6.600  -5.328  1.00 97.52           O  
ATOM   1076  CZ  TYR A  69       5.251   6.247  -4.026  1.00 97.52           C  
ATOM   1077  H   TYR A  69       5.994   4.723   2.533  1.00  0.00           H  
ATOM   1078  HA  TYR A  69       7.552   5.417   0.257  1.00  0.00           H  
ATOM   1079  HB3 TYR A  69       4.542   5.415   0.645  1.00  0.00           H  
ATOM   1080  HB2 TYR A  69       5.515   4.022   0.214  1.00  0.00           H  
ATOM   1081  HD1 TYR A  69       4.107   7.215  -0.965  1.00  0.00           H  
ATOM   1082  HD2 TYR A  69       6.545   3.820  -2.003  1.00  0.00           H  
ATOM   1083  HE1 TYR A  69       4.000   7.881  -3.356  1.00  0.00           H  
ATOM   1084  HE2 TYR A  69       6.483   4.512  -4.394  1.00  0.00           H  
ATOM   1085  HH  TYR A  69       5.734   5.976  -5.843  1.00  0.00           H  
ATOM   1086  N   CYS A  70       5.693   7.934   1.423  1.00 98.13           N  
ATOM   1087  CA  CYS A  70       5.449   9.373   1.288  1.00 98.13           C  
ATOM   1088  C   CYS A  70       6.526  10.260   1.924  1.00 98.13           C  
ATOM   1089  O   CYS A  70       6.718  11.382   1.458  1.00 98.13           O  
ATOM   1090  CB  CYS A  70       4.075   9.696   1.880  1.00 98.13           C  
ATOM   1091  SG  CYS A  70       2.792   8.971   0.827  1.00 98.13           S  
ATOM   1092  H   CYS A  70       5.109   7.434   2.078  1.00  0.00           H  
ATOM   1093  HA  CYS A  70       5.414   9.605   0.224  1.00  0.00           H  
ATOM   1094  HB3 CYS A  70       3.943  10.777   1.921  1.00  0.00           H  
ATOM   1095  HB2 CYS A  70       4.003   9.274   2.882  1.00  0.00           H  
ATOM   1096  HG  CYS A  70       1.588   9.248   1.336  1.00  0.00           H  
ATOM   1097  N   THR A  71       7.226   9.777   2.954  1.00 97.53           N  
ATOM   1098  CA  THR A  71       8.276  10.546   3.646  1.00 97.53           C  
ATOM   1099  C   THR A  71       9.667  10.316   3.066  1.00 97.53           C  
ATOM   1100  O   THR A  71      10.481  11.236   3.094  1.00 97.53           O  
ATOM   1101  CB  THR A  71       8.327  10.260   5.153  1.00 97.53           C  
ATOM   1102  CG2 THR A  71       7.007  10.560   5.857  1.00 97.53           C  
ATOM   1103  OG1 THR A  71       8.681   8.925   5.419  1.00 97.53           O  
ATOM   1104  H   THR A  71       7.046   8.843   3.293  1.00  0.00           H  
ATOM   1105  HA  THR A  71       8.041  11.603   3.522  1.00  0.00           H  
ATOM   1106  HB  THR A  71       9.092  10.902   5.589  1.00  0.00           H  
ATOM   1107 HG21 THR A  71       7.103  10.339   6.920  1.00  0.00           H  
ATOM   1108 HG22 THR A  71       6.756  11.613   5.727  1.00  0.00           H  
ATOM   1109 HG23 THR A  71       6.217   9.943   5.428  1.00  0.00           H  
ATOM   1110  HG1 THR A  71       8.703   8.782   6.368  1.00  0.00           H  
ATOM   1111  N   LEU A  72       9.943   9.122   2.526  1.00 96.39           N  
ATOM   1112  CA  LEU A  72      11.267   8.770   2.011  1.00 96.39           C  
ATOM   1113  C   LEU A  72      11.283   8.590   0.494  1.00 96.39           C  
ATOM   1114  O   LEU A  72      12.139   9.155  -0.165  1.00 96.39           O  
ATOM   1115  CB  LEU A  72      11.791   7.525   2.749  1.00 96.39           C  
ATOM   1116  CG  LEU A  72      13.239   7.137   2.398  1.00 96.39           C  
ATOM   1117  CD1 LEU A  72      14.248   8.200   2.832  1.00 96.39           C  
ATOM   1118  CD2 LEU A  72      13.591   5.822   3.093  1.00 96.39           C  
ATOM   1119  H   LEU A  72       9.221   8.418   2.461  1.00  0.00           H  
ATOM   1120  HA  LEU A  72      11.938   9.595   2.248  1.00  0.00           H  
ATOM   1121  HB3 LEU A  72      11.132   6.681   2.546  1.00  0.00           H  
ATOM   1122  HB2 LEU A  72      11.710   7.682   3.825  1.00  0.00           H  
ATOM   1123  HG  LEU A  72      13.315   6.998   1.320  1.00  0.00           H  
ATOM   1124 HD11 LEU A  72      15.254   7.879   2.562  1.00  0.00           H  
ATOM   1125 HD12 LEU A  72      14.022   9.142   2.333  1.00  0.00           H  
ATOM   1126 HD13 LEU A  72      14.189   8.338   3.912  1.00  0.00           H  
ATOM   1127 HD21 LEU A  72      14.616   5.543   2.847  1.00  0.00           H  
ATOM   1128 HD22 LEU A  72      13.497   5.944   4.172  1.00  0.00           H  
ATOM   1129 HD23 LEU A  72      12.911   5.039   2.756  1.00  0.00           H  
ATOM   1130  N   LEU A  73      10.366   7.834  -0.105  1.00 98.04           N  
ATOM   1131  CA  LEU A  73      10.463   7.504  -1.536  1.00 98.04           C  
ATOM   1132  C   LEU A  73       9.878   8.606  -2.433  1.00 98.04           C  
ATOM   1133  O   LEU A  73      10.450   8.979  -3.461  1.00 98.04           O  
ATOM   1134  CB  LEU A  73       9.812   6.135  -1.796  1.00 98.04           C  
ATOM   1135  CG  LEU A  73      10.353   4.999  -0.906  1.00 98.04           C  
ATOM   1136  CD1 LEU A  73       9.648   3.700  -1.270  1.00 98.04           C  
ATOM   1137  CD2 LEU A  73      11.859   4.779  -1.065  1.00 98.04           C  
ATOM   1138  H   LEU A  73       9.584   7.475   0.424  1.00  0.00           H  
ATOM   1139  HA  LEU A  73      11.522   7.413  -1.779  1.00  0.00           H  
ATOM   1140  HB3 LEU A  73       9.943   5.866  -2.844  1.00  0.00           H  
ATOM   1141  HB2 LEU A  73       8.733   6.217  -1.662  1.00  0.00           H  
ATOM   1142  HG  LEU A  73      10.140   5.236   0.136  1.00  0.00           H  
ATOM   1143 HD11 LEU A  73      10.027   2.893  -0.643  1.00  0.00           H  
ATOM   1144 HD12 LEU A  73       8.576   3.811  -1.110  1.00  0.00           H  
ATOM   1145 HD13 LEU A  73       9.836   3.465  -2.318  1.00  0.00           H  
ATOM   1146 HD21 LEU A  73      12.179   3.967  -0.413  1.00  0.00           H  
ATOM   1147 HD22 LEU A  73      12.082   4.522  -2.101  1.00  0.00           H  
ATOM   1148 HD23 LEU A  73      12.391   5.692  -0.795  1.00  0.00           H  
ATOM   1149  N   GLN A  74       8.750   9.188  -2.048  1.00 97.94           N  
ATOM   1150  CA  GLN A  74       8.099  10.204  -2.864  1.00 97.94           C  
ATOM   1151  C   GLN A  74       8.949  11.483  -3.030  1.00 97.94           C  
ATOM   1152  O   GLN A  74       9.053  11.949  -4.167  1.00 97.94           O  
ATOM   1153  CB  GLN A  74       6.683  10.474  -2.338  1.00 97.94           C  
ATOM   1154  CG  GLN A  74       5.882  11.363  -3.296  1.00 97.94           C  
ATOM   1155  CD  GLN A  74       5.657  10.715  -4.654  1.00 97.94           C  
ATOM   1156  NE2 GLN A  74       6.221  11.241  -5.717  1.00 97.94           N  
ATOM   1157  OE1 GLN A  74       4.976   9.720  -4.774  1.00 97.94           O  
ATOM   1158  H   GLN A  74       8.322   8.929  -1.170  1.00  0.00           H  
ATOM   1159  HA  GLN A  74       7.984   9.776  -3.860  1.00  0.00           H  
ATOM   1160  HB3 GLN A  74       6.744  10.956  -1.362  1.00  0.00           H  
ATOM   1161  HB2 GLN A  74       6.161   9.527  -2.200  1.00  0.00           H  
ATOM   1162  HG3 GLN A  74       6.401  12.312  -3.429  1.00  0.00           H  
ATOM   1163  HG2 GLN A  74       4.919  11.605  -2.846  1.00  0.00           H  
ATOM   1164 HE22 GLN A  74       6.079  10.820  -6.624  1.00  0.00           H  
ATOM   1165 HE21 GLN A  74       6.796  12.066  -5.627  1.00  0.00           H  
ATOM   1166  N   PRO A  75       9.619  12.036  -1.995  1.00 97.96           N  
ATOM   1167  CA  PRO A  75      10.465  13.221  -2.162  1.00 97.96           C  
ATOM   1168  C   PRO A  75      11.640  13.000  -3.119  1.00 97.96           C  
ATOM   1169  O   PRO A  75      11.947  13.872  -3.925  1.00 97.96           O  
ATOM   1170  CB  PRO A  75      10.948  13.591  -0.756  1.00 97.96           C  
ATOM   1171  CG  PRO A  75       9.849  13.030   0.141  1.00 97.96           C  
ATOM   1172  CD  PRO A  75       9.495  11.731  -0.574  1.00 97.96           C  
ATOM   1173  HA  PRO A  75       9.851  14.036  -2.546  1.00  0.00           H  
ATOM   1174  HB3 PRO A  75      10.973  14.676  -0.658  1.00  0.00           H  
ATOM   1175  HB2 PRO A  75      11.883  13.070  -0.548  1.00  0.00           H  
ATOM   1176  HG3 PRO A  75       8.989  13.699   0.115  1.00  0.00           H  
ATOM   1177  HG2 PRO A  75      10.269  12.797   1.119  1.00  0.00           H  
ATOM   1178  HD2 PRO A  75      10.219  10.962  -0.305  1.00  0.00           H  
ATOM   1179  HD3 PRO A  75       8.462  11.465  -0.350  1.00  0.00           H  
ATOM   1180  N   PHE A  76      12.258  11.817  -3.103  1.00 97.76           N  
ATOM   1181  CA  PHE A  76      13.343  11.493  -4.035  1.00 97.76           C  
ATOM   1182  C   PHE A  76      12.826  11.242  -5.455  1.00 97.76           C  
ATOM   1183  O   PHE A  76      13.493  11.599  -6.424  1.00 97.76           O  
ATOM   1184  CB  PHE A  76      14.136  10.294  -3.516  1.00 97.76           C  
ATOM   1185  CG  PHE A  76      15.047  10.623  -2.350  1.00 97.76           C  
ATOM   1186  CD1 PHE A  76      16.428  10.789  -2.545  1.00 97.76           C  
ATOM   1187  CD2 PHE A  76      14.520  10.773  -1.058  1.00 97.76           C  
ATOM   1188  CE1 PHE A  76      17.266  11.009  -1.434  1.00 97.76           C  
ATOM   1189  CE2 PHE A  76      15.356  10.959   0.053  1.00 97.76           C  
ATOM   1190  CZ  PHE A  76      16.738  11.066  -0.136  1.00 97.76           C  
ATOM   1191  H   PHE A  76      11.982  11.112  -2.435  1.00  0.00           H  
ATOM   1192  HA  PHE A  76      14.018  12.348  -4.072  1.00  0.00           H  
ATOM   1193  HB3 PHE A  76      14.727   9.872  -4.329  1.00  0.00           H  
ATOM   1194  HB2 PHE A  76      13.445   9.503  -3.223  1.00  0.00           H  
ATOM   1195  HD1 PHE A  76      16.841  10.748  -3.542  1.00  0.00           H  
ATOM   1196  HD2 PHE A  76      13.451  10.746  -0.904  1.00  0.00           H  
ATOM   1197  HE1 PHE A  76      18.329  11.136  -1.576  1.00  0.00           H  
ATOM   1198  HE2 PHE A  76      14.931  11.018   1.044  1.00  0.00           H  
ATOM   1199  HZ  PHE A  76      17.397  11.192   0.710  1.00  0.00           H  
ATOM   1200  N   SER A  77      11.612  10.703  -5.601  1.00 97.41           N  
ATOM   1201  CA  SER A  77      10.943  10.639  -6.909  1.00 97.41           C  
ATOM   1202  C   SER A  77      10.725  12.043  -7.479  1.00 97.41           C  
ATOM   1203  O   SER A  77      11.032  12.293  -8.643  1.00 97.41           O  
ATOM   1204  CB  SER A  77       9.591   9.928  -6.814  1.00 97.41           C  
ATOM   1205  OG  SER A  77       9.744   8.640  -6.266  1.00 97.41           O  
ATOM   1206  H   SER A  77      11.128  10.325  -4.799  1.00  0.00           H  
ATOM   1207  HA  SER A  77      11.579  10.082  -7.596  1.00  0.00           H  
ATOM   1208  HB3 SER A  77       9.152   9.850  -7.808  1.00  0.00           H  
ATOM   1209  HB2 SER A  77       8.917  10.512  -6.187  1.00  0.00           H  
ATOM   1210  HG  SER A  77       8.887   8.210  -6.214  1.00  0.00           H  
ATOM   1211  N   VAL A  78      10.254  12.978  -6.644  1.00 98.22           N  
ATOM   1212  CA  VAL A  78      10.102  14.395  -7.009  1.00 98.22           C  
ATOM   1213  C   VAL A  78      11.449  15.008  -7.393  1.00 98.22           C  
ATOM   1214  O   VAL A  78      11.539  15.654  -8.436  1.00 98.22           O  
ATOM   1215  CB  VAL A  78       9.437  15.191  -5.867  1.00 98.22           C  
ATOM   1216  CG1 VAL A  78       9.466  16.702  -6.109  1.00 98.22           C  
ATOM   1217  CG2 VAL A  78       7.966  14.792  -5.717  1.00 98.22           C  
ATOM   1218  H   VAL A  78       9.980  12.725  -5.705  1.00  0.00           H  
ATOM   1219  HA  VAL A  78       9.449  14.449  -7.880  1.00  0.00           H  
ATOM   1220  HB  VAL A  78       9.958  14.973  -4.935  1.00  0.00           H  
ATOM   1221 HG11 VAL A  78       8.985  17.213  -5.275  1.00  0.00           H  
ATOM   1222 HG12 VAL A  78      10.500  17.037  -6.193  1.00  0.00           H  
ATOM   1223 HG13 VAL A  78       8.934  16.933  -7.032  1.00  0.00           H  
ATOM   1224 HG21 VAL A  78       7.515  15.364  -4.907  1.00  0.00           H  
ATOM   1225 HG22 VAL A  78       7.436  14.999  -6.647  1.00  0.00           H  
ATOM   1226 HG23 VAL A  78       7.899  13.728  -5.491  1.00  0.00           H  
ATOM   1227  N   ASP A  79      12.498  14.775  -6.600  1.00 97.91           N  
ATOM   1228  CA  ASP A  79      13.844  15.289  -6.876  1.00 97.91           C  
ATOM   1229  C   ASP A  79      14.384  14.816  -8.231  1.00 97.91           C  
ATOM   1230  O   ASP A  79      14.946  15.611  -8.988  1.00 97.91           O  
ATOM   1231  CB  ASP A  79      14.815  14.856  -5.769  1.00 97.91           C  
ATOM   1232  CG  ASP A  79      16.141  15.599  -5.935  1.00 97.91           C  
ATOM   1233  OD1 ASP A  79      16.119  16.835  -5.772  1.00 97.91           O  
ATOM   1234  OD2 ASP A  79      17.191  15.007  -6.268  1.00 97.91           O1-
ATOM   1235  H   ASP A  79      12.385  14.221  -5.763  1.00  0.00           H  
ATOM   1236  HA  ASP A  79      13.800  16.378  -6.886  1.00  0.00           H  
ATOM   1237  HB3 ASP A  79      14.989  13.782  -5.838  1.00  0.00           H  
ATOM   1238  HB2 ASP A  79      14.385  15.093  -4.796  1.00  0.00           H  
ATOM   1239  N   THR A  80      14.153  13.540  -8.555  1.00 97.80           N  
ATOM   1240  CA  THR A  80      14.620  12.924  -9.803  1.00 97.80           C  
ATOM   1241  C   THR A  80      13.932  13.550 -11.013  1.00 97.80           C  
ATOM   1242  O   THR A  80      14.608  13.906 -11.976  1.00 97.80           O  
ATOM   1243  CB  THR A  80      14.404  11.404  -9.805  1.00 97.80           C  
ATOM   1244  CG2 THR A  80      15.204  10.713 -10.909  1.00 97.80           C  
ATOM   1245  OG1 THR A  80      14.881  10.832  -8.611  1.00 97.80           O  
ATOM   1246  H   THR A  80      13.632  12.946  -7.926  1.00  0.00           H  
ATOM   1247  HA  THR A  80      15.690  13.112  -9.890  1.00  0.00           H  
ATOM   1248  HB  THR A  80      13.343  11.182  -9.923  1.00  0.00           H  
ATOM   1249 HG21 THR A  80      15.021   9.639 -10.873  1.00  0.00           H  
ATOM   1250 HG22 THR A  80      14.895  11.101 -11.880  1.00  0.00           H  
ATOM   1251 HG23 THR A  80      16.267  10.905 -10.763  1.00  0.00           H  
ATOM   1252  HG1 THR A  80      14.738   9.883  -8.631  1.00  0.00           H  
ATOM   1253  N   TYR A  81      12.613  13.775 -10.956  1.00 97.77           N  
ATOM   1254  CA  TYR A  81      11.901  14.511 -12.007  1.00 97.77           C  
ATOM   1255  C   TYR A  81      12.356  15.971 -12.097  1.00 97.77           C  
ATOM   1256  O   TYR A  81      12.524  16.489 -13.200  1.00 97.77           O  
ATOM   1257  CB  TYR A  81      10.384  14.449 -11.783  1.00 97.77           C  
ATOM   1258  CG  TYR A  81       9.715  13.241 -12.404  1.00 97.77           C  
ATOM   1259  CD1 TYR A  81       9.485  13.213 -13.793  1.00 97.77           C  
ATOM   1260  CD2 TYR A  81       9.298  12.162 -11.602  1.00 97.77           C  
ATOM   1261  CE1 TYR A  81       8.811  12.122 -14.375  1.00 97.77           C  
ATOM   1262  CE2 TYR A  81       8.631  11.066 -12.183  1.00 97.77           C  
ATOM   1263  OH  TYR A  81       7.667  10.031 -14.122  1.00 97.77           O  
ATOM   1264  CZ  TYR A  81       8.373  11.052 -13.569  1.00 97.77           C  
ATOM   1265  H   TYR A  81      12.076  13.434 -10.171  1.00  0.00           H  
ATOM   1266  HA  TYR A  81      12.120  14.031 -12.961  1.00  0.00           H  
ATOM   1267  HB3 TYR A  81       9.924  15.357 -12.173  1.00  0.00           H  
ATOM   1268  HB2 TYR A  81      10.176  14.467 -10.713  1.00  0.00           H  
ATOM   1269  HD1 TYR A  81       9.826  14.029 -14.413  1.00  0.00           H  
ATOM   1270  HD2 TYR A  81       9.489  12.174 -10.539  1.00  0.00           H  
ATOM   1271  HE1 TYR A  81       8.630  12.105 -15.440  1.00  0.00           H  
ATOM   1272  HE2 TYR A  81       8.317  10.236 -11.567  1.00  0.00           H  
ATOM   1273  HH  TYR A  81       7.447   9.389 -13.443  1.00  0.00           H  
ATOM   1274  N   LEU A  82      12.579  16.639 -10.960  1.00 97.40           N  
ATOM   1275  CA  LEU A  82      12.988  18.043 -10.924  1.00 97.40           C  
ATOM   1276  C   LEU A  82      14.355  18.261 -11.586  1.00 97.40           C  
ATOM   1277  O   LEU A  82      14.517  19.214 -12.346  1.00 97.40           O  
ATOM   1278  CB  LEU A  82      12.980  18.527  -9.462  1.00 97.40           C  
ATOM   1279  CG  LEU A  82      13.335  20.015  -9.282  1.00 97.40           C  
ATOM   1280  CD1 LEU A  82      12.301  20.932  -9.946  1.00 97.40           C  
ATOM   1281  CD2 LEU A  82      13.382  20.358  -7.795  1.00 97.40           C  
ATOM   1282  H   LEU A  82      12.466  16.174 -10.071  1.00  0.00           H  
ATOM   1283  HA  LEU A  82      12.249  18.624 -11.476  1.00  0.00           H  
ATOM   1284  HB3 LEU A  82      13.669  17.918  -8.876  1.00  0.00           H  
ATOM   1285  HB2 LEU A  82      12.001  18.334  -9.023  1.00  0.00           H  
ATOM   1286  HG  LEU A  82      14.314  20.204  -9.723  1.00  0.00           H  
ATOM   1287 HD11 LEU A  82      12.588  21.973  -9.796  1.00  0.00           H  
ATOM   1288 HD12 LEU A  82      12.257  20.718 -11.014  1.00  0.00           H  
ATOM   1289 HD13 LEU A  82      11.321  20.758  -9.501  1.00  0.00           H  
ATOM   1290 HD21 LEU A  82      13.633  21.411  -7.672  1.00  0.00           H  
ATOM   1291 HD22 LEU A  82      12.408  20.163  -7.346  1.00  0.00           H  
ATOM   1292 HD23 LEU A  82      14.138  19.745  -7.304  1.00  0.00           H  
ATOM   1293  N   HIS A  83      15.318  17.378 -11.331  1.00 96.90           N  
ATOM   1294  CA  HIS A  83      16.679  17.498 -11.863  1.00 96.90           C  
ATOM   1295  C   HIS A  83      16.909  16.685 -13.139  1.00 96.90           C  
ATOM   1296  O   HIS A  83      17.976  16.789 -13.738  1.00 96.90           O  
ATOM   1297  CB  HIS A  83      17.680  17.140 -10.762  1.00 96.90           C  
ATOM   1298  CG  HIS A  83      17.581  18.088  -9.598  1.00 96.90           C  
ATOM   1299  CD2 HIS A  83      18.253  19.271  -9.441  1.00 96.90           C  
ATOM   1300  ND1 HIS A  83      16.735  17.956  -8.524  1.00 96.90           N  
ATOM   1301  CE1 HIS A  83      16.889  19.031  -7.738  1.00 96.90           C  
ATOM   1302  NE2 HIS A  83      17.822  19.857  -8.245  1.00 96.90           N  
ATOM   1303  H   HIS A  83      15.127  16.578 -10.745  1.00  0.00           H  
ATOM   1304  HA  HIS A  83      16.837  18.547 -12.115  1.00  0.00           H  
ATOM   1305  HB3 HIS A  83      18.691  17.168 -11.168  1.00  0.00           H  
ATOM   1306  HB2 HIS A  83      17.493  16.123 -10.418  1.00  0.00           H  
ATOM   1307  HD2 HIS A  83      18.970  19.588 -10.184  1.00  0.00           H  
ATOM   1308  HD1 HIS A  83      16.142  17.142  -8.445  1.00  0.00           H  
ATOM   1309  HE1 HIS A  83      16.299  19.132  -6.839  1.00  0.00           H  
ATOM   1310  N   LEU A  84      15.923  15.885 -13.558  1.00 97.18           N  
ATOM   1311  CA  LEU A  84      16.037  14.902 -14.642  1.00 97.18           C  
ATOM   1312  C   LEU A  84      17.208  13.928 -14.433  1.00 97.18           C  
ATOM   1313  O   LEU A  84      17.807  13.431 -15.390  1.00 97.18           O  
ATOM   1314  CB  LEU A  84      16.048  15.608 -16.011  1.00 97.18           C  
ATOM   1315  CG  LEU A  84      14.829  16.513 -16.249  1.00 97.18           C  
ATOM   1316  CD1 LEU A  84      14.998  17.280 -17.556  1.00 97.18           C  
ATOM   1317  CD2 LEU A  84      13.538  15.704 -16.359  1.00 97.18           C  
ATOM   1318  H   LEU A  84      15.014  15.931 -13.119  1.00  0.00           H  
ATOM   1319  HA  LEU A  84      15.127  14.302 -14.611  1.00  0.00           H  
ATOM   1320  HB3 LEU A  84      16.104  14.861 -16.803  1.00  0.00           H  
ATOM   1321  HB2 LEU A  84      16.960  16.197 -16.107  1.00  0.00           H  
ATOM   1322  HG  LEU A  84      14.741  17.221 -15.425  1.00  0.00           H  
ATOM   1323 HD11 LEU A  84      14.130  17.919 -17.718  1.00  0.00           H  
ATOM   1324 HD12 LEU A  84      15.897  17.895 -17.504  1.00  0.00           H  
ATOM   1325 HD13 LEU A  84      15.088  16.575 -18.382  1.00  0.00           H  
ATOM   1326 HD21 LEU A  84      12.699  16.379 -16.527  1.00  0.00           H  
ATOM   1327 HD22 LEU A  84      13.615  15.007 -17.193  1.00  0.00           H  
ATOM   1328 HD23 LEU A  84      13.377  15.148 -15.435  1.00  0.00           H  
ATOM   1329  N   HIS A  85      17.554  13.690 -13.167  1.00 96.93           N  
ATOM   1330  CA  HIS A  85      18.753  12.971 -12.775  1.00 96.93           C  
ATOM   1331  C   HIS A  85      18.619  12.372 -11.376  1.00 96.93           C  
ATOM   1332  O   HIS A  85      18.083  13.014 -10.472  1.00 96.93           O  
ATOM   1333  CB  HIS A  85      19.955  13.922 -12.822  1.00 96.93           C  
ATOM   1334  CG  HIS A  85      21.246  13.194 -13.061  1.00 96.93           C  
ATOM   1335  CD2 HIS A  85      22.105  12.678 -12.129  1.00 96.93           C  
ATOM   1336  ND1 HIS A  85      21.796  12.963 -14.296  1.00 96.93           N  
ATOM   1337  CE1 HIS A  85      22.975  12.354 -14.113  1.00 96.93           C  
ATOM   1338  NE2 HIS A  85      23.202  12.152 -12.808  1.00 96.93           N  
ATOM   1339  H   HIS A  85      16.967  14.017 -12.413  1.00  0.00           H  
ATOM   1340  HA  HIS A  85      18.921  12.162 -13.485  1.00  0.00           H  
ATOM   1341  HB3 HIS A  85      20.018  14.473 -11.884  1.00  0.00           H  
ATOM   1342  HB2 HIS A  85      19.803  14.659 -13.610  1.00  0.00           H  
ATOM   1343  HD2 HIS A  85      21.859  12.732 -11.079  1.00  0.00           H  
ATOM   1344  HD1 HIS A  85      21.303  13.248 -15.130  1.00  0.00           H  
ATOM   1345  HE1 HIS A  85      23.589  12.100 -14.964  1.00  0.00           H  
ATOM   1346  N   TRP A  86      19.163  11.175 -11.171  1.00 97.05           N  
ATOM   1347  CA  TRP A  86      19.270  10.559  -9.851  1.00 97.05           C  
ATOM   1348  C   TRP A  86      20.584  10.957  -9.171  1.00 97.05           C  
ATOM   1349  O   TRP A  86      21.656  10.460  -9.507  1.00 97.05           O  
ATOM   1350  CB  TRP A  86      19.149   9.045  -9.975  1.00 97.05           C  
ATOM   1351  CG  TRP A  86      19.209   8.363  -8.651  1.00 97.05           C  
ATOM   1352  CD1 TRP A  86      20.323   7.904  -8.040  1.00 97.05           C  
ATOM   1353  CD2 TRP A  86      18.114   8.141  -7.722  1.00 97.05           C  
ATOM   1354  CE2 TRP A  86      18.631   7.496  -6.565  1.00 97.05           C  
ATOM   1355  CE3 TRP A  86      16.732   8.409  -7.756  1.00 97.05           C  
ATOM   1356  NE1 TRP A  86      19.988   7.397  -6.801  1.00 97.05           N  
ATOM   1357  CH2 TRP A  86      16.441   7.454  -5.539  1.00 97.05           C  
ATOM   1358  CZ2 TRP A  86      17.801   7.118  -5.504  1.00 97.05           C  
ATOM   1359  CZ3 TRP A  86      15.902   8.091  -6.667  1.00 97.05           C  
ATOM   1360  H   TRP A  86      19.527  10.646 -11.950  1.00  0.00           H  
ATOM   1361  HA  TRP A  86      18.444  10.919  -9.237  1.00  0.00           H  
ATOM   1362  HB3 TRP A  86      19.948   8.669 -10.613  1.00  0.00           H  
ATOM   1363  HB2 TRP A  86      18.210   8.796 -10.469  1.00  0.00           H  
ATOM   1364  HD1 TRP A  86      21.279   7.973  -8.537  1.00  0.00           H  
ATOM   1365  HE3 TRP A  86      16.292   8.867  -8.630  1.00  0.00           H  
ATOM   1366  HE1 TRP A  86      20.705   7.018  -6.200  1.00  0.00           H  
ATOM   1367  HH2 TRP A  86      15.806   7.223  -4.697  1.00  0.00           H  
ATOM   1368  HZ2 TRP A  86      18.210   6.572  -4.667  1.00  0.00           H  
ATOM   1369  HZ3 TRP A  86      14.851   8.337  -6.699  1.00  0.00           H  
ATOM   1370  N   ARG A  87      20.516  11.863  -8.194  1.00 95.86           N  
ATOM   1371  CA  ARG A  87      21.709  12.554  -7.664  1.00 95.86           C  
ATOM   1372  C   ARG A  87      22.352  11.903  -6.437  1.00 95.86           C  
ATOM   1373  O   ARG A  87      23.396  12.349  -5.981  1.00 95.86           O  
ATOM   1374  CB  ARG A  87      21.354  14.019  -7.388  1.00 95.86           C  
ATOM   1375  CG  ARG A  87      20.816  14.725  -8.645  1.00 95.86           C  
ATOM   1376  CD  ARG A  87      20.601  16.216  -8.399  1.00 95.86           C  
ATOM   1377  NE  ARG A  87      19.613  16.468  -7.330  1.00 95.86           N  
ATOM   1378  NH1 ARG A  87      20.482  18.466  -6.596  1.00 95.86           N  
ATOM   1379  NH2 ARG A  87      18.690  17.614  -5.610  1.00 95.86           N1+
ATOM   1380  CZ  ARG A  87      19.597  17.507  -6.523  1.00 95.86           C  
ATOM   1381  H   ARG A  87      19.623  12.100  -7.787  1.00  0.00           H  
ATOM   1382  HA  ARG A  87      22.458  12.551  -8.456  1.00  0.00           H  
ATOM   1383  HB3 ARG A  87      22.238  14.545  -7.027  1.00  0.00           H  
ATOM   1384  HB2 ARG A  87      20.606  14.068  -6.597  1.00  0.00           H  
ATOM   1385  HG3 ARG A  87      19.873  14.267  -8.943  1.00  0.00           H  
ATOM   1386  HG2 ARG A  87      21.520  14.591  -9.466  1.00  0.00           H  
ATOM   1387  HD3 ARG A  87      20.266  16.691  -9.321  1.00  0.00           H  
ATOM   1388  HD2 ARG A  87      21.550  16.680  -8.132  1.00  0.00           H  
ATOM   1389  HE  ARG A  87      18.904  15.753  -7.247  1.00  0.00           H  
ATOM   1390 HH12 ARG A  87      20.434  19.247  -5.957  1.00  0.00           H  
ATOM   1391 HH11 ARG A  87      21.214  18.426  -7.291  1.00  0.00           H  
ATOM   1392 HH22 ARG A  87      18.685  18.415  -4.995  1.00  0.00           H  
ATOM   1393 HH21 ARG A  87      17.986  16.897  -5.511  1.00  0.00           H  
ATOM   1394  N   THR A  88      21.741  10.863  -5.879  1.00 94.63           N  
ATOM   1395  CA  THR A  88      22.126  10.282  -4.574  1.00 94.63           C  
ATOM   1396  C   THR A  88      22.956   9.003  -4.697  1.00 94.63           C  
ATOM   1397  O   THR A  88      23.241   8.331  -3.707  1.00 94.63           O  
ATOM   1398  CB  THR A  88      20.873  10.071  -3.725  1.00 94.63           C  
ATOM   1399  CG2 THR A  88      20.210  11.409  -3.379  1.00 94.63           C  
ATOM   1400  OG1 THR A  88      19.964   9.319  -4.484  1.00 94.63           O  
ATOM   1401  H   THR A  88      20.964  10.421  -6.350  1.00  0.00           H  
ATOM   1402  HA  THR A  88      22.743  11.020  -4.061  1.00  0.00           H  
ATOM   1403  HB  THR A  88      21.128   9.535  -2.811  1.00  0.00           H  
ATOM   1404 HG21 THR A  88      19.321  11.229  -2.774  1.00  0.00           H  
ATOM   1405 HG22 THR A  88      20.911  12.028  -2.819  1.00  0.00           H  
ATOM   1406 HG23 THR A  88      19.926  11.923  -4.298  1.00  0.00           H  
ATOM   1407  HG1 THR A  88      19.165   9.171  -3.973  1.00  0.00           H  
ATOM   1408  N   GLY A  89      23.376   8.672  -5.921  1.00 94.33           N  
ATOM   1409  CA  GLY A  89      24.300   7.582  -6.215  1.00 94.33           C  
ATOM   1410  C   GLY A  89      23.652   6.203  -6.365  1.00 94.33           C  
ATOM   1411  O   GLY A  89      22.480   5.971  -6.050  1.00 94.33           O  
ATOM   1412  H   GLY A  89      23.051   9.192  -6.724  1.00  0.00           H  
ATOM   1413  HA3 GLY A  89      25.065   7.539  -5.439  1.00  0.00           H  
ATOM   1414  HA2 GLY A  89      24.859   7.818  -7.120  1.00  0.00           H  
ATOM   1415  N   ALA A  90      24.459   5.260  -6.857  1.00 94.89           N  
ATOM   1416  CA  ALA A  90      24.024   3.915  -7.235  1.00 94.89           C  
ATOM   1417  C   ALA A  90      23.429   3.119  -6.069  1.00 94.89           C  
ATOM   1418  O   ALA A  90      22.396   2.471  -6.221  1.00 94.89           O  
ATOM   1419  CB  ALA A  90      25.235   3.168  -7.816  1.00 94.89           C  
ATOM   1420  H   ALA A  90      25.441   5.455  -6.990  1.00  0.00           H  
ATOM   1421  HA  ALA A  90      23.267   4.004  -8.014  1.00  0.00           H  
ATOM   1422  HB1 ALA A  90      24.936   2.161  -8.106  1.00  0.00           H  
ATOM   1423  HB2 ALA A  90      25.607   3.702  -8.690  1.00  0.00           H  
ATOM   1424  HB3 ALA A  90      26.022   3.111  -7.064  1.00  0.00           H  
ATOM   1425  N   THR A  91      24.066   3.170  -4.897  1.00 96.35           N  
ATOM   1426  CA  THR A  91      23.619   2.411  -3.724  1.00 96.35           C  
ATOM   1427  C   THR A  91      22.232   2.854  -3.286  1.00 96.35           C  
ATOM   1428  O   THR A  91      21.359   2.008  -3.100  1.00 96.35           O  
ATOM   1429  CB  THR A  91      24.614   2.552  -2.566  1.00 96.35           C  
ATOM   1430  CG2 THR A  91      24.263   1.651  -1.384  1.00 96.35           C  
ATOM   1431  OG1 THR A  91      25.889   2.170  -3.025  1.00 96.35           O  
ATOM   1432  H   THR A  91      24.889   3.747  -4.794  1.00  0.00           H  
ATOM   1433  HA  THR A  91      23.567   1.358  -4.001  1.00  0.00           H  
ATOM   1434  HB  THR A  91      24.643   3.590  -2.236  1.00  0.00           H  
ATOM   1435 HG21 THR A  91      24.998   1.788  -0.591  1.00  0.00           H  
ATOM   1436 HG22 THR A  91      23.273   1.911  -1.010  1.00  0.00           H  
ATOM   1437 HG23 THR A  91      24.267   0.610  -1.706  1.00  0.00           H  
ATOM   1438  HG1 THR A  91      26.525   2.253  -2.311  1.00  0.00           H  
ATOM   1439  N   PHE A  92      21.988   4.165  -3.197  1.00 96.95           N  
ATOM   1440  CA  PHE A  92      20.673   4.659  -2.805  1.00 96.95           C  
ATOM   1441  C   PHE A  92      19.617   4.393  -3.884  1.00 96.95           C  
ATOM   1442  O   PHE A  92      18.481   4.102  -3.535  1.00 96.95           O  
ATOM   1443  CB  PHE A  92      20.739   6.133  -2.391  1.00 96.95           C  
ATOM   1444  CG  PHE A  92      19.525   6.552  -1.579  1.00 96.95           C  
ATOM   1445  CD1 PHE A  92      18.553   7.403  -2.128  1.00 96.95           C  
ATOM   1446  CD2 PHE A  92      19.335   6.048  -0.278  1.00 96.95           C  
ATOM   1447  CE1 PHE A  92      17.384   7.711  -1.417  1.00 96.95           C  
ATOM   1448  CE2 PHE A  92      18.180   6.387   0.452  1.00 96.95           C  
ATOM   1449  CZ  PHE A  92      17.201   7.215  -0.120  1.00 96.95           C  
ATOM   1450  H   PHE A  92      22.720   4.830  -3.403  1.00  0.00           H  
ATOM   1451  HA  PHE A  92      20.373   4.095  -1.922  1.00  0.00           H  
ATOM   1452  HB3 PHE A  92      20.812   6.757  -3.282  1.00  0.00           H  
ATOM   1453  HB2 PHE A  92      21.643   6.305  -1.807  1.00  0.00           H  
ATOM   1454  HD1 PHE A  92      18.701   7.829  -3.109  1.00  0.00           H  
ATOM   1455  HD2 PHE A  92      20.077   5.399   0.163  1.00  0.00           H  
ATOM   1456  HE1 PHE A  92      16.624   8.331  -1.870  1.00  0.00           H  
ATOM   1457  HE2 PHE A  92      18.045   6.010   1.455  1.00  0.00           H  
ATOM   1458  HZ  PHE A  92      16.310   7.470   0.435  1.00  0.00           H  
ATOM   1459  N   CYS A  93      19.979   4.371  -5.175  1.00 97.64           N  
ATOM   1460  CA  CYS A  93      19.066   3.932  -6.242  1.00 97.64           C  
ATOM   1461  C   CYS A  93      18.585   2.487  -6.028  1.00 97.64           C  
ATOM   1462  O   CYS A  93      17.401   2.186  -6.187  1.00 97.64           O  
ATOM   1463  CB  CYS A  93      19.770   4.067  -7.597  1.00 97.64           C  
ATOM   1464  SG  CYS A  93      18.749   3.751  -9.058  1.00 97.64           S  
ATOM   1465  H   CYS A  93      20.908   4.663  -5.444  1.00  0.00           H  
ATOM   1466  HA  CYS A  93      18.195   4.588  -6.240  1.00  0.00           H  
ATOM   1467  HB3 CYS A  93      20.640   3.410  -7.617  1.00  0.00           H  
ATOM   1468  HB2 CYS A  93      20.212   5.060  -7.675  1.00  0.00           H  
ATOM   1469  N   ARG A  94      19.483   1.589  -5.599  1.00 98.05           N  
ATOM   1470  CA  ARG A  94      19.131   0.194  -5.284  1.00 98.05           C  
ATOM   1471  C   ARG A  94      18.259   0.076  -4.040  1.00 98.05           C  
ATOM   1472  O   ARG A  94      17.258  -0.634  -4.072  1.00 98.05           O  
ATOM   1473  CB  ARG A  94      20.383  -0.678  -5.140  1.00 98.05           C  
ATOM   1474  CG  ARG A  94      21.194  -0.770  -6.436  1.00 98.05           C  
ATOM   1475  CD  ARG A  94      22.430  -1.633  -6.205  1.00 98.05           C  
ATOM   1476  NE  ARG A  94      23.245  -1.694  -7.429  1.00 98.05           N  
ATOM   1477  NH1 ARG A  94      25.308  -1.808  -6.427  1.00 98.05           N  
ATOM   1478  NH2 ARG A  94      25.156  -1.806  -8.652  1.00 98.05           N1+
ATOM   1479  CZ  ARG A  94      24.560  -1.769  -7.496  1.00 98.05           C  
ATOM   1480  H   ARG A  94      20.449   1.858  -5.479  1.00  0.00           H  
ATOM   1481  HA  ARG A  94      18.556  -0.196  -6.124  1.00  0.00           H  
ATOM   1482  HB3 ARG A  94      20.092  -1.679  -4.823  1.00  0.00           H  
ATOM   1483  HB2 ARG A  94      21.013  -0.278  -4.346  1.00  0.00           H  
ATOM   1484  HG3 ARG A  94      21.501   0.229  -6.744  1.00  0.00           H  
ATOM   1485  HG2 ARG A  94      20.580  -1.217  -7.218  1.00  0.00           H  
ATOM   1486  HD3 ARG A  94      22.122  -2.640  -5.923  1.00  0.00           H  
ATOM   1487  HD2 ARG A  94      23.023  -1.208  -5.395  1.00  0.00           H  
ATOM   1488  HE  ARG A  94      22.696  -1.673  -8.277  1.00  0.00           H  
ATOM   1489 HH12 ARG A  94      26.312  -1.865  -6.515  1.00  0.00           H  
ATOM   1490 HH11 ARG A  94      24.882  -1.781  -5.512  1.00  0.00           H  
ATOM   1491 HH22 ARG A  94      26.163  -1.863  -8.699  1.00  0.00           H  
ATOM   1492 HH21 ARG A  94      24.611  -1.777  -9.502  1.00  0.00           H  
ATOM   1493  N   VAL A  95      18.608   0.801  -2.974  1.00 98.25           N  
ATOM   1494  CA  VAL A  95      17.793   0.875  -1.748  1.00 98.25           C  
ATOM   1495  C   VAL A  95      16.398   1.398  -2.069  1.00 98.25           C  
ATOM   1496  O   VAL A  95      15.411   0.785  -1.676  1.00 98.25           O  
ATOM   1497  CB  VAL A  95      18.458   1.767  -0.681  1.00 98.25           C  
ATOM   1498  CG1 VAL A  95      17.558   1.984   0.542  1.00 98.25           C  
ATOM   1499  CG2 VAL A  95      19.761   1.145  -0.172  1.00 98.25           C  
ATOM   1500  H   VAL A  95      19.467   1.333  -2.984  1.00  0.00           H  
ATOM   1501  HA  VAL A  95      17.696  -0.131  -1.341  1.00  0.00           H  
ATOM   1502  HB  VAL A  95      18.683   2.736  -1.126  1.00  0.00           H  
ATOM   1503 HG11 VAL A  95      18.072   2.619   1.264  1.00  0.00           H  
ATOM   1504 HG12 VAL A  95      16.631   2.466   0.231  1.00  0.00           H  
ATOM   1505 HG13 VAL A  95      17.331   1.022   1.002  1.00  0.00           H  
ATOM   1506 HG21 VAL A  95      20.206   1.797   0.579  1.00  0.00           H  
ATOM   1507 HG22 VAL A  95      19.551   0.172   0.271  1.00  0.00           H  
ATOM   1508 HG23 VAL A  95      20.455   1.023  -1.004  1.00  0.00           H  
ATOM   1509  N   PHE A  96      16.313   2.488  -2.830  1.00 98.35           N  
ATOM   1510  CA  PHE A  96      15.057   3.071  -3.276  1.00 98.35           C  
ATOM   1511  C   PHE A  96      14.208   2.050  -4.034  1.00 98.35           C  
ATOM   1512  O   PHE A  96      13.047   1.848  -3.685  1.00 98.35           O  
ATOM   1513  CB  PHE A  96      15.362   4.287  -4.153  1.00 98.35           C  
ATOM   1514  CG  PHE A  96      14.115   4.941  -4.689  1.00 98.35           C  
ATOM   1515  CD1 PHE A  96      13.442   4.398  -5.801  1.00 98.35           C  
ATOM   1516  CD2 PHE A  96      13.609   6.083  -4.055  1.00 98.35           C  
ATOM   1517  CE1 PHE A  96      12.256   4.978  -6.264  1.00 98.35           C  
ATOM   1518  CE2 PHE A  96      12.454   6.688  -4.554  1.00 98.35           C  
ATOM   1519  CZ  PHE A  96      11.756   6.121  -5.633  1.00 98.35           C  
ATOM   1520  H   PHE A  96      17.153   2.960  -3.131  1.00  0.00           H  
ATOM   1521  HA  PHE A  96      14.499   3.405  -2.401  1.00  0.00           H  
ATOM   1522  HB3 PHE A  96      15.998   3.984  -4.985  1.00  0.00           H  
ATOM   1523  HB2 PHE A  96      15.934   5.015  -3.577  1.00  0.00           H  
ATOM   1524  HD1 PHE A  96      13.841   3.528  -6.302  1.00  0.00           H  
ATOM   1525  HD2 PHE A  96      14.112   6.487  -3.189  1.00  0.00           H  
ATOM   1526  HE1 PHE A  96      11.734   4.543  -7.103  1.00  0.00           H  
ATOM   1527  HE2 PHE A  96      12.088   7.602  -4.110  1.00  0.00           H  
ATOM   1528  HZ  PHE A  96      10.834   6.567  -5.975  1.00  0.00           H  
ATOM   1529  N   GLY A  97      14.792   1.379  -5.035  1.00 97.67           N  
ATOM   1530  CA  GLY A  97      14.094   0.368  -5.826  1.00 97.67           C  
ATOM   1531  C   GLY A  97      13.556  -0.766  -4.952  1.00 97.67           C  
ATOM   1532  O   GLY A  97      12.380  -1.110  -5.049  1.00 97.67           O  
ATOM   1533  H   GLY A  97      15.757   1.563  -5.271  1.00  0.00           H  
ATOM   1534  HA3 GLY A  97      14.774  -0.041  -6.573  1.00  0.00           H  
ATOM   1535  HA2 GLY A  97      13.268   0.834  -6.364  1.00  0.00           H  
ATOM   1536  N   LEU A  98      14.375  -1.294  -4.039  1.00 98.17           N  
ATOM   1537  CA  LEU A  98      13.952  -2.330  -3.097  1.00 98.17           C  
ATOM   1538  C   LEU A  98      12.798  -1.861  -2.202  1.00 98.17           C  
ATOM   1539  O   LEU A  98      11.785  -2.551  -2.101  1.00 98.17           O  
ATOM   1540  CB  LEU A  98      15.167  -2.772  -2.262  1.00 98.17           C  
ATOM   1541  CG  LEU A  98      14.834  -3.800  -1.163  1.00 98.17           C  
ATOM   1542  CD1 LEU A  98      14.227  -5.080  -1.738  1.00 98.17           C  
ATOM   1543  CD2 LEU A  98      16.110  -4.165  -0.406  1.00 98.17           C  
ATOM   1544  H   LEU A  98      15.333  -0.980  -3.978  1.00  0.00           H  
ATOM   1545  HA  LEU A  98      13.606  -3.189  -3.672  1.00  0.00           H  
ATOM   1546  HB3 LEU A  98      15.632  -1.896  -1.809  1.00  0.00           H  
ATOM   1547  HB2 LEU A  98      15.929  -3.184  -2.923  1.00  0.00           H  
ATOM   1548  HG  LEU A  98      14.124  -3.355  -0.466  1.00  0.00           H  
ATOM   1549 HD11 LEU A  98      14.009  -5.775  -0.927  1.00  0.00           H  
ATOM   1550 HD12 LEU A  98      13.305  -4.839  -2.268  1.00  0.00           H  
ATOM   1551 HD13 LEU A  98      14.934  -5.539  -2.429  1.00  0.00           H  
ATOM   1552 HD21 LEU A  98      15.876  -4.892   0.372  1.00  0.00           H  
ATOM   1553 HD22 LEU A  98      16.834  -4.595  -1.099  1.00  0.00           H  
ATOM   1554 HD23 LEU A  98      16.532  -3.269   0.050  1.00  0.00           H  
ATOM   1555  N   LEU A  99      12.935  -0.696  -1.565  1.00 98.01           N  
ATOM   1556  CA  LEU A  99      11.923  -0.162  -0.651  1.00 98.01           C  
ATOM   1557  C   LEU A  99      10.614   0.168  -1.369  1.00 98.01           C  
ATOM   1558  O   LEU A  99       9.549  -0.039  -0.791  1.00 98.01           O  
ATOM   1559  CB  LEU A  99      12.466   1.085   0.061  1.00 98.01           C  
ATOM   1560  CG  LEU A  99      13.583   0.829   1.087  1.00 98.01           C  
ATOM   1561  CD1 LEU A  99      14.025   2.171   1.670  1.00 98.01           C  
ATOM   1562  CD2 LEU A  99      13.141  -0.074   2.240  1.00 98.01           C  
ATOM   1563  H   LEU A  99      13.766  -0.139  -1.704  1.00  0.00           H  
ATOM   1564  HA  LEU A  99      11.714  -0.920   0.104  1.00  0.00           H  
ATOM   1565  HB3 LEU A  99      11.643   1.609   0.548  1.00  0.00           H  
ATOM   1566  HB2 LEU A  99      12.817   1.800  -0.683  1.00  0.00           H  
ATOM   1567  HG  LEU A  99      14.430   0.367   0.580  1.00  0.00           H  
ATOM   1568 HD11 LEU A  99      14.818   2.007   2.400  1.00  0.00           H  
ATOM   1569 HD12 LEU A  99      14.396   2.811   0.869  1.00  0.00           H  
ATOM   1570 HD13 LEU A  99      13.177   2.653   2.157  1.00  0.00           H  
ATOM   1571 HD21 LEU A  99      13.973  -0.217   2.930  1.00  0.00           H  
ATOM   1572 HD22 LEU A  99      12.308   0.391   2.767  1.00  0.00           H  
ATOM   1573 HD23 LEU A  99      12.827  -1.040   1.846  1.00  0.00           H  
ATOM   1574  N   LEU A 100      10.676   0.624  -2.622  1.00 96.85           N  
ATOM   1575  CA  LEU A 100       9.503   0.868  -3.459  1.00 96.85           C  
ATOM   1576  C   LEU A 100       8.655  -0.400  -3.607  1.00 96.85           C  
ATOM   1577  O   LEU A 100       7.455  -0.382  -3.327  1.00 96.85           O  
ATOM   1578  CB  LEU A 100       9.987   1.419  -4.817  1.00 96.85           C  
ATOM   1579  CG  LEU A 100       8.885   1.594  -5.873  1.00 96.85           C  
ATOM   1580  CD1 LEU A 100       7.869   2.643  -5.442  1.00 96.85           C  
ATOM   1581  CD2 LEU A 100       9.494   2.032  -7.204  1.00 96.85           C  
ATOM   1582  H   LEU A 100      11.572   0.821  -3.044  1.00  0.00           H  
ATOM   1583  HA  LEU A 100       8.893   1.633  -2.978  1.00  0.00           H  
ATOM   1584  HB3 LEU A 100      10.766   0.768  -5.213  1.00  0.00           H  
ATOM   1585  HB2 LEU A 100      10.491   2.373  -4.660  1.00  0.00           H  
ATOM   1586  HG  LEU A 100       8.374   0.642  -6.013  1.00  0.00           H  
ATOM   1587 HD11 LEU A 100       7.102   2.744  -6.210  1.00  0.00           H  
ATOM   1588 HD12 LEU A 100       7.405   2.337  -4.504  1.00  0.00           H  
ATOM   1589 HD13 LEU A 100       8.371   3.600  -5.303  1.00  0.00           H  
ATOM   1590 HD21 LEU A 100       8.703   2.153  -7.944  1.00  0.00           H  
ATOM   1591 HD22 LEU A 100      10.014   2.981  -7.071  1.00  0.00           H  
ATOM   1592 HD23 LEU A 100      10.200   1.276  -7.548  1.00  0.00           H  
ATOM   1593  N   PHE A 101       9.269  -1.515  -4.003  1.00 95.82           N  
ATOM   1594  CA  PHE A 101       8.537  -2.768  -4.198  1.00 95.82           C  
ATOM   1595  C   PHE A 101       8.210  -3.491  -2.885  1.00 95.82           C  
ATOM   1596  O   PHE A 101       7.147  -4.109  -2.774  1.00 95.82           O  
ATOM   1597  CB  PHE A 101       9.306  -3.672  -5.157  1.00 95.82           C  
ATOM   1598  CG  PHE A 101       9.349  -3.154  -6.579  1.00 95.82           C  
ATOM   1599  CD1 PHE A 101       8.187  -3.188  -7.369  1.00 95.82           C  
ATOM   1600  CD2 PHE A 101      10.537  -2.632  -7.113  1.00 95.82           C  
ATOM   1601  CE1 PHE A 101       8.210  -2.677  -8.676  1.00 95.82           C  
ATOM   1602  CE2 PHE A 101      10.562  -2.109  -8.415  1.00 95.82           C  
ATOM   1603  CZ  PHE A 101       9.395  -2.137  -9.199  1.00 95.82           C  
ATOM   1604  H   PHE A 101      10.264  -1.509  -4.176  1.00  0.00           H  
ATOM   1605  HA  PHE A 101       7.590  -2.519  -4.676  1.00  0.00           H  
ATOM   1606  HB3 PHE A 101       8.863  -4.668  -5.148  1.00  0.00           H  
ATOM   1607  HB2 PHE A 101      10.324  -3.806  -4.790  1.00  0.00           H  
ATOM   1608  HD1 PHE A 101       7.275  -3.608  -6.970  1.00  0.00           H  
ATOM   1609  HD2 PHE A 101      11.440  -2.631  -6.521  1.00  0.00           H  
ATOM   1610  HE1 PHE A 101       7.315  -2.699  -9.280  1.00  0.00           H  
ATOM   1611  HE2 PHE A 101      11.475  -1.688  -8.810  1.00  0.00           H  
ATOM   1612  HZ  PHE A 101       9.411  -1.743 -10.204  1.00  0.00           H  
ATOM   1613  N   ALA A 102       9.068  -3.381  -1.869  1.00 96.53           N  
ATOM   1614  CA  ALA A 102       8.798  -3.913  -0.536  1.00 96.53           C  
ATOM   1615  C   ALA A 102       7.612  -3.191   0.129  1.00 96.53           C  
ATOM   1616  O   ALA A 102       6.691  -3.848   0.601  1.00 96.53           O  
ATOM   1617  CB  ALA A 102      10.072  -3.830   0.311  1.00 96.53           C  
ATOM   1618  H   ALA A 102       9.952  -2.912  -2.003  1.00  0.00           H  
ATOM   1619  HA  ALA A 102       8.534  -4.965  -0.642  1.00  0.00           H  
ATOM   1620  HB1 ALA A 102       9.873  -4.226   1.307  1.00  0.00           H  
ATOM   1621  HB2 ALA A 102      10.862  -4.414  -0.161  1.00  0.00           H  
ATOM   1622  HB3 ALA A 102      10.389  -2.790   0.391  1.00  0.00           H  
ATOM   1623  N   SER A 103       7.572  -1.854   0.102  1.00 96.08           N  
ATOM   1624  CA  SER A 103       6.431  -1.078   0.615  1.00 96.08           C  
ATOM   1625  C   SER A 103       5.145  -1.444  -0.131  1.00 96.08           C  
ATOM   1626  O   SER A 103       4.135  -1.769   0.492  1.00 96.08           O  
ATOM   1627  CB  SER A 103       6.719   0.426   0.509  1.00 96.08           C  
ATOM   1628  OG  SER A 103       5.569   1.172   0.853  1.00 96.08           O  
ATOM   1629  H   SER A 103       8.347  -1.333  -0.283  1.00  0.00           H  
ATOM   1630  HA  SER A 103       6.296  -1.326   1.668  1.00  0.00           H  
ATOM   1631  HB3 SER A 103       7.017   0.668  -0.511  1.00  0.00           H  
ATOM   1632  HB2 SER A 103       7.536   0.687   1.182  1.00  0.00           H  
ATOM   1633  HG  SER A 103       5.762   2.110   0.783  1.00  0.00           H  
ATOM   1634  N   ASN A 104       5.201  -1.525  -1.465  1.00 94.06           N  
ATOM   1635  CA  ASN A 104       4.038  -1.912  -2.256  1.00 94.06           C  
ATOM   1636  C   ASN A 104       3.504  -3.316  -1.908  1.00 94.06           C  
ATOM   1637  O   ASN A 104       2.301  -3.517  -1.741  1.00 94.06           O  
ATOM   1638  CB  ASN A 104       4.410  -1.833  -3.741  1.00 94.06           C  
ATOM   1639  CG  ASN A 104       3.191  -2.149  -4.573  1.00 94.06           C  
ATOM   1640  ND2 ASN A 104       3.330  -2.851  -5.674  1.00 94.06           N  
ATOM   1641  OD1 ASN A 104       2.088  -1.770  -4.233  1.00 94.06           O  
ATOM   1642  H   ASN A 104       6.063  -1.316  -1.948  1.00  0.00           H  
ATOM   1643  HA  ASN A 104       3.243  -1.190  -2.066  1.00  0.00           H  
ATOM   1644  HB3 ASN A 104       5.195  -2.557  -3.958  1.00  0.00           H  
ATOM   1645  HB2 ASN A 104       4.758  -0.827  -3.975  1.00  0.00           H  
ATOM   1646 HD22 ASN A 104       2.522  -3.069  -6.239  1.00  0.00           H  
ATOM   1647 HD21 ASN A 104       4.245  -3.173  -5.956  1.00  0.00           H  
ATOM   1648  N   SER A 105       4.394  -4.301  -1.785  1.00 95.35           N  
ATOM   1649  CA  SER A 105       3.997  -5.664  -1.414  1.00 95.35           C  
ATOM   1650  C   SER A 105       3.423  -5.740  -0.006  1.00 95.35           C  
ATOM   1651  O   SER A 105       2.402  -6.404   0.184  1.00 95.35           O  
ATOM   1652  CB  SER A 105       5.145  -6.654  -1.563  1.00 95.35           C  
ATOM   1653  OG  SER A 105       6.365  -6.171  -1.054  1.00 95.35           O  
ATOM   1654  H   SER A 105       5.374  -4.120  -1.949  1.00  0.00           H  
ATOM   1655  HA  SER A 105       3.210  -5.972  -2.103  1.00  0.00           H  
ATOM   1656  HB3 SER A 105       5.268  -6.910  -2.615  1.00  0.00           H  
ATOM   1657  HB2 SER A 105       4.887  -7.586  -1.060  1.00  0.00           H  
ATOM   1658  HG  SER A 105       7.048  -6.835  -1.175  1.00  0.00           H  
ATOM   1659  N   VAL A 106       4.003  -5.016   0.956  1.00 97.18           N  
ATOM   1660  CA  VAL A 106       3.434  -4.878   2.303  1.00 97.18           C  
ATOM   1661  C   VAL A 106       2.016  -4.319   2.229  1.00 97.18           C  
ATOM   1662  O   VAL A 106       1.125  -4.878   2.873  1.00 97.18           O  
ATOM   1663  CB  VAL A 106       4.320  -3.998   3.204  1.00 97.18           C  
ATOM   1664  CG1 VAL A 106       3.648  -3.678   4.547  1.00 97.18           C  
ATOM   1665  CG2 VAL A 106       5.629  -4.719   3.532  1.00 97.18           C  
ATOM   1666  H   VAL A 106       4.871  -4.534   0.771  1.00  0.00           H  
ATOM   1667  HA  VAL A 106       3.381  -5.871   2.749  1.00  0.00           H  
ATOM   1668  HB  VAL A 106       4.545  -3.066   2.685  1.00  0.00           H  
ATOM   1669 HG11 VAL A 106       4.312  -3.055   5.147  1.00  0.00           H  
ATOM   1670 HG12 VAL A 106       2.714  -3.145   4.369  1.00  0.00           H  
ATOM   1671 HG13 VAL A 106       3.441  -4.606   5.080  1.00  0.00           H  
ATOM   1672 HG21 VAL A 106       6.244  -4.084   4.170  1.00  0.00           H  
ATOM   1673 HG22 VAL A 106       5.410  -5.652   4.052  1.00  0.00           H  
ATOM   1674 HG23 VAL A 106       6.166  -4.936   2.609  1.00  0.00           H  
ATOM   1675  N   SER A 107       1.767  -3.288   1.417  1.00 95.51           N  
ATOM   1676  CA  SER A 107       0.423  -2.731   1.238  1.00 95.51           C  
ATOM   1677  C   SER A 107      -0.552  -3.765   0.669  1.00 95.51           C  
ATOM   1678  O   SER A 107      -1.608  -3.976   1.265  1.00 95.51           O  
ATOM   1679  CB  SER A 107       0.459  -1.451   0.391  1.00 95.51           C  
ATOM   1680  OG  SER A 107       1.201  -0.479   1.100  1.00 95.51           O  
ATOM   1681  H   SER A 107       2.520  -2.861   0.897  1.00  0.00           H  
ATOM   1682  HA  SER A 107       0.056  -2.453   2.226  1.00  0.00           H  
ATOM   1683  HB3 SER A 107      -0.558  -1.090   0.236  1.00  0.00           H  
ATOM   1684  HB2 SER A 107       0.949  -1.659  -0.560  1.00  0.00           H  
ATOM   1685  HG  SER A 107       1.237   0.333   0.588  1.00  0.00           H  
ATOM   1686  N   ILE A 108      -0.194  -4.496  -0.395  1.00 94.75           N  
ATOM   1687  CA  ILE A 108      -1.050  -5.558  -0.970  1.00 94.75           C  
ATOM   1688  C   ILE A 108      -1.373  -6.631   0.068  1.00 94.75           C  
ATOM   1689  O   ILE A 108      -2.542  -6.940   0.298  1.00 94.75           O  
ATOM   1690  CB  ILE A 108      -0.397  -6.218  -2.209  1.00 94.75           C  
ATOM   1691  CG1 ILE A 108      -0.280  -5.185  -3.333  1.00 94.75           C  
ATOM   1692  CG2 ILE A 108      -1.232  -7.414  -2.714  1.00 94.75           C  
ATOM   1693  CD1 ILE A 108       0.541  -5.609  -4.556  1.00 94.75           C  
ATOM   1694  H   ILE A 108       0.697  -4.333  -0.843  1.00  0.00           H  
ATOM   1695  HA  ILE A 108      -1.988  -5.101  -1.286  1.00  0.00           H  
ATOM   1696  HB  ILE A 108       0.600  -6.568  -1.942  1.00  0.00           H  
ATOM   1697 HG13 ILE A 108       0.129  -4.259  -2.929  1.00  0.00           H  
ATOM   1698 HG12 ILE A 108      -1.279  -4.890  -3.655  1.00  0.00           H  
ATOM   1699 HG21 ILE A 108      -0.746  -7.855  -3.584  1.00  0.00           H  
ATOM   1700 HG22 ILE A 108      -1.311  -8.162  -1.925  1.00  0.00           H  
ATOM   1701 HG23 ILE A 108      -2.229  -7.071  -2.990  1.00  0.00           H  
ATOM   1702 HD11 ILE A 108       0.554  -4.798  -5.285  1.00  0.00           H  
ATOM   1703 HD12 ILE A 108       1.562  -5.836  -4.248  1.00  0.00           H  
ATOM   1704 HD13 ILE A 108       0.092  -6.495  -5.006  1.00  0.00           H  
ATOM   1705  N   LEU A 109      -0.350  -7.190   0.716  1.00 96.97           N  
ATOM   1706  CA  LEU A 109      -0.524  -8.256   1.703  1.00 96.97           C  
ATOM   1707  C   LEU A 109      -1.353  -7.771   2.898  1.00 96.97           C  
ATOM   1708  O   LEU A 109      -2.221  -8.494   3.389  1.00 96.97           O  
ATOM   1709  CB  LEU A 109       0.858  -8.758   2.155  1.00 96.97           C  
ATOM   1710  CG  LEU A 109       1.679  -9.472   1.064  1.00 96.97           C  
ATOM   1711  CD1 LEU A 109       3.080  -9.768   1.599  1.00 96.97           C  
ATOM   1712  CD2 LEU A 109       1.039 -10.790   0.624  1.00 96.97           C  
ATOM   1713  H   LEU A 109       0.594  -6.880   0.533  1.00  0.00           H  
ATOM   1714  HA  LEU A 109      -1.053  -9.082   1.229  1.00  0.00           H  
ATOM   1715  HB3 LEU A 109       0.738  -9.424   3.010  1.00  0.00           H  
ATOM   1716  HB2 LEU A 109       1.434  -7.921   2.550  1.00  0.00           H  
ATOM   1717  HG  LEU A 109       1.763  -8.814   0.199  1.00  0.00           H  
ATOM   1718 HD11 LEU A 109       3.664 -10.273   0.830  1.00  0.00           H  
ATOM   1719 HD12 LEU A 109       3.570  -8.833   1.872  1.00  0.00           H  
ATOM   1720 HD13 LEU A 109       3.006 -10.409   2.478  1.00  0.00           H  
ATOM   1721 HD21 LEU A 109       1.655 -11.255  -0.146  1.00  0.00           H  
ATOM   1722 HD22 LEU A 109       0.961 -11.460   1.480  1.00  0.00           H  
ATOM   1723 HD23 LEU A 109       0.044 -10.596   0.224  1.00  0.00           H  
ATOM   1724  N   THR A 110      -1.153  -6.524   3.325  1.00 97.54           N  
ATOM   1725  CA  THR A 110      -1.951  -5.913   4.391  1.00 97.54           C  
ATOM   1726  C   THR A 110      -3.403  -5.715   3.964  1.00 97.54           C  
ATOM   1727  O   THR A 110      -4.298  -5.957   4.769  1.00 97.54           O  
ATOM   1728  CB  THR A 110      -1.352  -4.586   4.867  1.00 97.54           C  
ATOM   1729  CG2 THR A 110      -2.078  -4.054   6.098  1.00 97.54           C  
ATOM   1730  OG1 THR A 110      -0.023  -4.782   5.277  1.00 97.54           O  
ATOM   1731  H   THR A 110      -0.426  -5.959   2.910  1.00  0.00           H  
ATOM   1732  HA  THR A 110      -1.948  -6.598   5.239  1.00  0.00           H  
ATOM   1733  HB  THR A 110      -1.390  -3.850   4.064  1.00  0.00           H  
ATOM   1734 HG21 THR A 110      -1.626  -3.112   6.408  1.00  0.00           H  
ATOM   1735 HG22 THR A 110      -3.129  -3.891   5.859  1.00  0.00           H  
ATOM   1736 HG23 THR A 110      -1.998  -4.778   6.909  1.00  0.00           H  
ATOM   1737  HG1 THR A 110       0.347  -3.948   5.574  1.00  0.00           H  
ATOM   1738  N   LEU A 111      -3.682  -5.355   2.708  1.00 96.10           N  
ATOM   1739  CA  LEU A 111      -5.052  -5.277   2.189  1.00 96.10           C  
ATOM   1740  C   LEU A 111      -5.737  -6.648   2.162  1.00 96.10           C  
ATOM   1741  O   LEU A 111      -6.909  -6.743   2.538  1.00 96.10           O  
ATOM   1742  CB  LEU A 111      -5.063  -4.634   0.792  1.00 96.10           C  
ATOM   1743  CG  LEU A 111      -4.717  -3.137   0.786  1.00 96.10           C  
ATOM   1744  CD1 LEU A 111      -4.593  -2.640  -0.653  1.00 96.10           C  
ATOM   1745  CD2 LEU A 111      -5.773  -2.302   1.499  1.00 96.10           C  
ATOM   1746  H   LEU A 111      -2.933  -5.122   2.071  1.00  0.00           H  
ATOM   1747  HA  LEU A 111      -5.624  -4.632   2.856  1.00  0.00           H  
ATOM   1748  HB3 LEU A 111      -6.041  -4.780   0.335  1.00  0.00           H  
ATOM   1749  HB2 LEU A 111      -4.369  -5.168   0.143  1.00  0.00           H  
ATOM   1750  HG  LEU A 111      -3.760  -2.996   1.289  1.00  0.00           H  
ATOM   1751 HD11 LEU A 111      -4.348  -1.578  -0.651  1.00  0.00           H  
ATOM   1752 HD12 LEU A 111      -3.804  -3.194  -1.163  1.00  0.00           H  
ATOM   1753 HD13 LEU A 111      -5.538  -2.793  -1.174  1.00  0.00           H  
ATOM   1754 HD21 LEU A 111      -5.486  -1.251   1.470  1.00  0.00           H  
ATOM   1755 HD22 LEU A 111      -6.735  -2.430   1.002  1.00  0.00           H  
ATOM   1756 HD23 LEU A 111      -5.855  -2.627   2.536  1.00  0.00           H  
ATOM   1757  N   CYS A 112      -5.009  -7.711   1.813  1.00 97.07           N  
ATOM   1758  CA  CYS A 112      -5.501  -9.086   1.925  1.00 97.07           C  
ATOM   1759  C   CYS A 112      -5.857  -9.429   3.380  1.00 97.07           C  
ATOM   1760  O   CYS A 112      -6.942  -9.950   3.651  1.00 97.07           O  
ATOM   1761  CB  CYS A 112      -4.454 -10.066   1.377  1.00 97.07           C  
ATOM   1762  SG  CYS A 112      -4.045  -9.676  -0.346  1.00 97.07           S  
ATOM   1763  H   CYS A 112      -4.074  -7.586   1.453  1.00  0.00           H  
ATOM   1764  HA  CYS A 112      -6.404  -9.177   1.321  1.00  0.00           H  
ATOM   1765  HB3 CYS A 112      -4.842 -11.083   1.437  1.00  0.00           H  
ATOM   1766  HB2 CYS A 112      -3.551 -10.011   1.986  1.00  0.00           H  
ATOM   1767  HG  CYS A 112      -3.134 -10.543  -0.795  1.00  0.00           H  
ATOM   1768  N   LEU A 113      -4.984  -9.078   4.332  1.00 97.70           N  
ATOM   1769  CA  LEU A 113      -5.229  -9.275   5.764  1.00 97.70           C  
ATOM   1770  C   LEU A 113      -6.399  -8.432   6.278  1.00 97.70           C  
ATOM   1771  O   LEU A 113      -7.187  -8.923   7.082  1.00 97.70           O  
ATOM   1772  CB  LEU A 113      -3.961  -8.949   6.569  1.00 97.70           C  
ATOM   1773  CG  LEU A 113      -2.803  -9.947   6.399  1.00 97.70           C  
ATOM   1774  CD1 LEU A 113      -1.578  -9.389   7.121  1.00 97.70           C  
ATOM   1775  CD2 LEU A 113      -3.140 -11.319   6.985  1.00 97.70           C  
ATOM   1776  H   LEU A 113      -4.103  -8.654   4.078  1.00  0.00           H  
ATOM   1777  HA  LEU A 113      -5.472 -10.325   5.925  1.00  0.00           H  
ATOM   1778  HB3 LEU A 113      -4.216  -8.869   7.626  1.00  0.00           H  
ATOM   1779  HB2 LEU A 113      -3.616  -7.949   6.308  1.00  0.00           H  
ATOM   1780  HG  LEU A 113      -2.576 -10.056   5.338  1.00  0.00           H  
ATOM   1781 HD11 LEU A 113      -0.744 -10.083   7.012  1.00  0.00           H  
ATOM   1782 HD12 LEU A 113      -1.308  -8.426   6.688  1.00  0.00           H  
ATOM   1783 HD13 LEU A 113      -1.807  -9.259   8.179  1.00  0.00           H  
ATOM   1784 HD21 LEU A 113      -2.295 -11.993   6.843  1.00  0.00           H  
ATOM   1785 HD22 LEU A 113      -3.349 -11.218   8.050  1.00  0.00           H  
ATOM   1786 HD23 LEU A 113      -4.016 -11.725   6.480  1.00  0.00           H  
ATOM   1787  N   ILE A 114      -6.555  -7.190   5.812  1.00 96.92           N  
ATOM   1788  CA  ILE A 114      -7.700  -6.334   6.141  1.00 96.92           C  
ATOM   1789  C   ILE A 114      -8.988  -6.989   5.638  1.00 96.92           C  
ATOM   1790  O   ILE A 114      -9.949  -7.085   6.401  1.00 96.92           O  
ATOM   1791  CB  ILE A 114      -7.500  -4.901   5.584  1.00 96.92           C  
ATOM   1792  CG1 ILE A 114      -6.466  -4.146   6.451  1.00 96.92           C  
ATOM   1793  CG2 ILE A 114      -8.821  -4.108   5.542  1.00 96.92           C  
ATOM   1794  CD1 ILE A 114      -5.973  -2.821   5.855  1.00 96.92           C  
ATOM   1795  H   ILE A 114      -5.861  -6.791   5.196  1.00  0.00           H  
ATOM   1796  HA  ILE A 114      -7.763  -6.264   7.227  1.00  0.00           H  
ATOM   1797  HB  ILE A 114      -7.110  -4.976   4.569  1.00  0.00           H  
ATOM   1798 HG13 ILE A 114      -5.612  -4.796   6.642  1.00  0.00           H  
ATOM   1799 HG12 ILE A 114      -6.889  -3.962   7.439  1.00  0.00           H  
ATOM   1800 HG21 ILE A 114      -8.634  -3.110   5.145  1.00  0.00           H  
ATOM   1801 HG22 ILE A 114      -9.536  -4.625   4.902  1.00  0.00           H  
ATOM   1802 HG23 ILE A 114      -9.229  -4.027   6.549  1.00  0.00           H  
ATOM   1803 HD11 ILE A 114      -5.252  -2.363   6.532  1.00  0.00           H  
ATOM   1804 HD12 ILE A 114      -5.498  -3.010   4.892  1.00  0.00           H  
ATOM   1805 HD13 ILE A 114      -6.819  -2.147   5.717  1.00  0.00           H  
ATOM   1806  N   ALA A 115      -9.017  -7.481   4.398  1.00 97.01           N  
ATOM   1807  CA  ALA A 115     -10.184  -8.155   3.833  1.00 97.01           C  
ATOM   1808  C   ALA A 115     -10.541  -9.436   4.610  1.00 97.01           C  
ATOM   1809  O   ALA A 115     -11.701  -9.613   4.998  1.00 97.01           O  
ATOM   1810  CB  ALA A 115      -9.915  -8.424   2.350  1.00 97.01           C  
ATOM   1811  H   ALA A 115      -8.206  -7.396   3.802  1.00  0.00           H  
ATOM   1812  HA  ALA A 115     -11.032  -7.473   3.902  1.00  0.00           H  
ATOM   1813  HB1 ALA A 115     -10.776  -8.927   1.910  1.00  0.00           H  
ATOM   1814  HB2 ALA A 115      -9.744  -7.479   1.834  1.00  0.00           H  
ATOM   1815  HB3 ALA A 115      -9.034  -9.057   2.249  1.00  0.00           H  
ATOM   1816  N   LEU A 116      -9.545 -10.271   4.930  1.00 96.92           N  
ATOM   1817  CA  LEU A 116      -9.708 -11.444   5.795  1.00 96.92           C  
ATOM   1818  C   LEU A 116     -10.213 -11.049   7.190  1.00 96.92           C  
ATOM   1819  O   LEU A 116     -11.175 -11.629   7.689  1.00 96.92           O  
ATOM   1820  CB  LEU A 116      -8.362 -12.192   5.879  1.00 96.92           C  
ATOM   1821  CG  LEU A 116      -8.344 -13.367   6.878  1.00 96.92           C  
ATOM   1822  CD1 LEU A 116      -9.342 -14.469   6.521  1.00 96.92           C  
ATOM   1823  CD2 LEU A 116      -6.947 -13.981   6.930  1.00 96.92           C  
ATOM   1824  H   LEU A 116      -8.615 -10.110   4.570  1.00  0.00           H  
ATOM   1825  HA  LEU A 116     -10.442 -12.108   5.339  1.00  0.00           H  
ATOM   1826  HB3 LEU A 116      -7.572 -11.486   6.137  1.00  0.00           H  
ATOM   1827  HB2 LEU A 116      -8.089 -12.556   4.889  1.00  0.00           H  
ATOM   1828  HG  LEU A 116      -8.591 -12.984   7.868  1.00  0.00           H  
ATOM   1829 HD11 LEU A 116      -9.282 -15.268   7.261  1.00  0.00           H  
ATOM   1830 HD12 LEU A 116     -10.351 -14.057   6.512  1.00  0.00           H  
ATOM   1831 HD13 LEU A 116      -9.105 -14.869   5.535  1.00  0.00           H  
ATOM   1832 HD21 LEU A 116      -6.940 -14.810   7.637  1.00  0.00           H  
ATOM   1833 HD22 LEU A 116      -6.673 -14.346   5.940  1.00  0.00           H  
ATOM   1834 HD23 LEU A 116      -6.229 -13.226   7.250  1.00  0.00           H  
ATOM   1835  N   GLY A 117      -9.609 -10.035   7.809  1.00 96.39           N  
ATOM   1836  CA  GLY A 117      -9.991  -9.518   9.122  1.00 96.39           C  
ATOM   1837  C   GLY A 117     -11.428  -9.017   9.159  1.00 96.39           C  
ATOM   1838  O   GLY A 117     -12.170  -9.353  10.084  1.00 96.39           O  
ATOM   1839  H   GLY A 117      -8.829  -9.568   7.369  1.00  0.00           H  
ATOM   1840  HA3 GLY A 117      -9.318  -8.708   9.402  1.00  0.00           H  
ATOM   1841  HA2 GLY A 117      -9.860 -10.299   9.871  1.00  0.00           H  
ATOM   1842  N   ARG A 118     -11.866  -8.286   8.127  1.00 95.53           N  
ATOM   1843  CA  ARG A 118     -13.272  -7.890   7.972  1.00 95.53           C  
ATOM   1844  C   ARG A 118     -14.178  -9.105   7.823  1.00 95.53           C  
ATOM   1845  O   ARG A 118     -15.200  -9.162   8.497  1.00 95.53           O  
ATOM   1846  CB  ARG A 118     -13.463  -6.953   6.765  1.00 95.53           C  
ATOM   1847  CG  ARG A 118     -12.855  -5.548   6.896  1.00 95.53           C  
ATOM   1848  CD  ARG A 118     -13.198  -4.816   8.193  1.00 95.53           C  
ATOM   1849  NE  ARG A 118     -14.639  -4.624   8.387  1.00 95.53           N  
ATOM   1850  NH1 ARG A 118     -14.512  -3.843  10.545  1.00 95.53           N  
ATOM   1851  NH2 ARG A 118     -16.473  -3.929   9.479  1.00 95.53           N1+
ATOM   1852  CZ  ARG A 118     -15.196  -4.136   9.473  1.00 95.53           C  
ATOM   1853  H   ARG A 118     -11.220  -7.983   7.413  1.00  0.00           H  
ATOM   1854  HA  ARG A 118     -13.573  -7.351   8.870  1.00  0.00           H  
ATOM   1855  HB3 ARG A 118     -14.527  -6.865   6.543  1.00  0.00           H  
ATOM   1856  HB2 ARG A 118     -13.067  -7.434   5.870  1.00  0.00           H  
ATOM   1857  HG3 ARG A 118     -13.165  -4.940   6.046  1.00  0.00           H  
ATOM   1858  HG2 ARG A 118     -11.772  -5.613   6.794  1.00  0.00           H  
ATOM   1859  HD3 ARG A 118     -12.699  -3.847   8.204  1.00  0.00           H  
ATOM   1860  HD2 ARG A 118     -12.789  -5.368   9.039  1.00  0.00           H  
ATOM   1861  HE  ARG A 118     -15.215  -4.899   7.604  1.00  0.00           H  
ATOM   1862 HH12 ARG A 118     -14.982  -3.470  11.357  1.00  0.00           H  
ATOM   1863 HH11 ARG A 118     -13.513  -3.989  10.562  1.00  0.00           H  
ATOM   1864 HH22 ARG A 118     -16.920  -3.555  10.304  1.00  0.00           H  
ATOM   1865 HH21 ARG A 118     -17.023  -4.142   8.659  1.00  0.00           H  
ATOM   1866  N   TYR A 119     -13.818 -10.070   6.980  1.00 96.34           N  
ATOM   1867  CA  TYR A 119     -14.622 -11.274   6.790  1.00 96.34           C  
ATOM   1868  C   TYR A 119     -14.778 -12.066   8.091  1.00 96.34           C  
ATOM   1869  O   TYR A 119     -15.903 -12.391   8.463  1.00 96.34           O  
ATOM   1870  CB  TYR A 119     -14.027 -12.136   5.671  1.00 96.34           C  
ATOM   1871  CG  TYR A 119     -14.681 -13.499   5.559  1.00 96.34           C  
ATOM   1872  CD1 TYR A 119     -13.936 -14.657   5.854  1.00 96.34           C  
ATOM   1873  CD2 TYR A 119     -16.041 -13.609   5.206  1.00 96.34           C  
ATOM   1874  CE1 TYR A 119     -14.538 -15.926   5.767  1.00 96.34           C  
ATOM   1875  CE2 TYR A 119     -16.651 -14.876   5.138  1.00 96.34           C  
ATOM   1876  OH  TYR A 119     -16.469 -17.264   5.292  1.00 96.34           O  
ATOM   1877  CZ  TYR A 119     -15.896 -16.037   5.403  1.00 96.34           C  
ATOM   1878  H   TYR A 119     -12.965  -9.983   6.447  1.00  0.00           H  
ATOM   1879  HA  TYR A 119     -15.617 -10.961   6.473  1.00  0.00           H  
ATOM   1880  HB3 TYR A 119     -12.957 -12.260   5.840  1.00  0.00           H  
ATOM   1881  HB2 TYR A 119     -14.120 -11.610   4.721  1.00  0.00           H  
ATOM   1882  HD1 TYR A 119     -12.900 -14.572   6.148  1.00  0.00           H  
ATOM   1883  HD2 TYR A 119     -16.616 -12.721   4.988  1.00  0.00           H  
ATOM   1884  HE1 TYR A 119     -13.960 -16.813   5.979  1.00  0.00           H  
ATOM   1885  HE2 TYR A 119     -17.697 -14.959   4.883  1.00  0.00           H  
ATOM   1886  HH  TYR A 119     -17.390 -17.166   5.039  1.00  0.00           H  
ATOM   1887  N   LEU A 120     -13.689 -12.308   8.824  1.00 96.93           N  
ATOM   1888  CA  LEU A 120     -13.734 -13.030  10.095  1.00 96.93           C  
ATOM   1889  C   LEU A 120     -14.546 -12.281  11.158  1.00 96.93           C  
ATOM   1890  O   LEU A 120     -15.354 -12.908  11.834  1.00 96.93           O  
ATOM   1891  CB  LEU A 120     -12.307 -13.324  10.587  1.00 96.93           C  
ATOM   1892  CG  LEU A 120     -11.511 -14.340   9.748  1.00 96.93           C  
ATOM   1893  CD1 LEU A 120     -10.179 -14.622  10.439  1.00 96.93           C  
ATOM   1894  CD2 LEU A 120     -12.239 -15.674   9.582  1.00 96.93           C  
ATOM   1895  H   LEU A 120     -12.785 -11.988   8.506  1.00  0.00           H  
ATOM   1896  HA  LEU A 120     -14.226 -13.986   9.915  1.00  0.00           H  
ATOM   1897  HB3 LEU A 120     -12.346 -13.664  11.622  1.00  0.00           H  
ATOM   1898  HB2 LEU A 120     -11.748 -12.390  10.648  1.00  0.00           H  
ATOM   1899  HG  LEU A 120     -11.318 -13.915   8.763  1.00  0.00           H  
ATOM   1900 HD11 LEU A 120      -9.609 -15.341   9.851  1.00  0.00           H  
ATOM   1901 HD12 LEU A 120      -9.612 -13.695  10.528  1.00  0.00           H  
ATOM   1902 HD13 LEU A 120     -10.364 -15.031  11.432  1.00  0.00           H  
ATOM   1903 HD21 LEU A 120     -11.629 -16.349   8.982  1.00  0.00           H  
ATOM   1904 HD22 LEU A 120     -12.414 -16.118  10.562  1.00  0.00           H  
ATOM   1905 HD23 LEU A 120     -13.194 -15.508   9.084  1.00  0.00           H  
ATOM   1906  N   LEU A 121     -14.421 -10.954  11.264  1.00 94.65           N  
ATOM   1907  CA  LEU A 121     -15.259 -10.161  12.177  1.00 94.65           C  
ATOM   1908  C   LEU A 121     -16.762 -10.296  11.887  1.00 94.65           C  
ATOM   1909  O   LEU A 121     -17.566 -10.220  12.811  1.00 94.65           O  
ATOM   1910  CB  LEU A 121     -14.872  -8.674  12.080  1.00 94.65           C  
ATOM   1911  CG  LEU A 121     -13.618  -8.291  12.871  1.00 94.65           C  
ATOM   1912  CD1 LEU A 121     -13.220  -6.856  12.525  1.00 94.65           C  
ATOM   1913  CD2 LEU A 121     -13.846  -8.372  14.382  1.00 94.65           C  
ATOM   1914  H   LEU A 121     -13.735 -10.465  10.707  1.00  0.00           H  
ATOM   1915  HA  LEU A 121     -15.073 -10.499  13.196  1.00  0.00           H  
ATOM   1916  HB3 LEU A 121     -15.710  -8.061  12.412  1.00  0.00           H  
ATOM   1917  HB2 LEU A 121     -14.735  -8.404  11.033  1.00  0.00           H  
ATOM   1918  HG  LEU A 121     -12.804  -8.963  12.597  1.00  0.00           H  
ATOM   1919 HD11 LEU A 121     -12.327  -6.580  13.087  1.00  0.00           H  
ATOM   1920 HD12 LEU A 121     -13.014  -6.783  11.457  1.00  0.00           H  
ATOM   1921 HD13 LEU A 121     -14.035  -6.180  12.784  1.00  0.00           H  
ATOM   1922 HD21 LEU A 121     -12.931  -8.092  14.904  1.00  0.00           H  
ATOM   1923 HD22 LEU A 121     -14.648  -7.691  14.666  1.00  0.00           H  
ATOM   1924 HD23 LEU A 121     -14.122  -9.391  14.654  1.00  0.00           H  
ATOM   1925  N   ILE A 122     -17.139 -10.456  10.616  1.00 92.63           N  
ATOM   1926  CA  ILE A 122     -18.541 -10.464  10.166  1.00 92.63           C  
ATOM   1927  C   ILE A 122     -19.138 -11.861  10.192  1.00 92.63           C  
ATOM   1928  O   ILE A 122     -20.243 -12.066  10.688  1.00 92.63           O  
ATOM   1929  CB  ILE A 122     -18.646  -9.863   8.744  1.00 92.63           C  
ATOM   1930  CG1 ILE A 122     -18.253  -8.391   8.845  1.00 92.63           C  
ATOM   1931  CG2 ILE A 122     -20.079  -9.964   8.180  1.00 92.63           C  
ATOM   1932  CD1 ILE A 122     -18.181  -7.600   7.532  1.00 92.63           C  
ATOM   1933  H   ILE A 122     -16.443 -10.582   9.895  1.00  0.00           H  
ATOM   1934  HA  ILE A 122     -19.119  -9.835  10.844  1.00  0.00           H  
ATOM   1935  HB  ILE A 122     -17.955 -10.380   8.078  1.00  0.00           H  
ATOM   1936 HG13 ILE A 122     -17.299  -8.310   9.365  1.00  0.00           H  
ATOM   1937 HG12 ILE A 122     -18.932  -7.885   9.532  1.00  0.00           H  
ATOM   1938 HG21 ILE A 122     -20.108  -9.531   7.180  1.00  0.00           H  
ATOM   1939 HG22 ILE A 122     -20.377 -11.011   8.130  1.00  0.00           H  
ATOM   1940 HG23 ILE A 122     -20.765  -9.422   8.831  1.00  0.00           H  
ATOM   1941 HD11 ILE A 122     -17.892  -6.570   7.743  1.00  0.00           H  
ATOM   1942 HD12 ILE A 122     -17.443  -8.056   6.872  1.00  0.00           H  
ATOM   1943 HD13 ILE A 122     -19.157  -7.611   7.047  1.00  0.00           H  
ATOM   1944  N   ALA A 123     -18.436 -12.809   9.583  1.00 94.31           N  
ATOM   1945  CA  ALA A 123     -18.939 -14.148   9.341  1.00 94.31           C  
ATOM   1946  C   ALA A 123     -18.567 -15.121  10.464  1.00 94.31           C  
ATOM   1947  O   ALA A 123     -19.318 -16.059  10.709  1.00 94.31           O  
ATOM   1948  CB  ALA A 123     -18.412 -14.604   7.976  1.00 94.31           C  
ATOM   1949  H   ALA A 123     -17.499 -12.615   9.261  1.00  0.00           H  
ATOM   1950  HA  ALA A 123     -20.026 -14.096   9.284  1.00  0.00           H  
ATOM   1951  HB1 ALA A 123     -18.774 -15.610   7.764  1.00  0.00           H  
ATOM   1952  HB2 ALA A 123     -18.765 -13.921   7.203  1.00  0.00           H  
ATOM   1953  HB3 ALA A 123     -17.322 -14.605   7.989  1.00  0.00           H  
ATOM   1954  N   HIS A 124     -17.443 -14.895  11.156  1.00 94.98           N  
ATOM   1955  CA  HIS A 124     -16.869 -15.846  12.117  1.00 94.98           C  
ATOM   1956  C   HIS A 124     -16.362 -15.155  13.398  1.00 94.98           C  
ATOM   1957  O   HIS A 124     -15.171 -15.239  13.719  1.00 94.98           O  
ATOM   1958  CB  HIS A 124     -15.771 -16.664  11.421  1.00 94.98           C  
ATOM   1959  CG  HIS A 124     -16.275 -17.451  10.246  1.00 94.98           C  
ATOM   1960  CD2 HIS A 124     -16.109 -17.132   8.930  1.00 94.98           C  
ATOM   1961  ND1 HIS A 124     -17.076 -18.584  10.344  1.00 94.98           N  
ATOM   1962  CE1 HIS A 124     -17.390 -18.923   9.087  1.00 94.98           C  
ATOM   1963  NE2 HIS A 124     -16.827 -18.066   8.217  1.00 94.98           N  
ATOM   1964  H   HIS A 124     -16.938 -14.029  11.031  1.00  0.00           H  
ATOM   1965  HA  HIS A 124     -17.660 -16.538  12.408  1.00  0.00           H  
ATOM   1966  HB3 HIS A 124     -15.313 -17.342  12.141  1.00  0.00           H  
ATOM   1967  HB2 HIS A 124     -14.974 -15.996  11.094  1.00  0.00           H  
ATOM   1968  HD2 HIS A 124     -15.503 -16.282   8.653  1.00  0.00           H  
ATOM   1969  HD1 HIS A 124     -17.298 -18.969  11.251  1.00  0.00           H  
ATOM   1970  HE1 HIS A 124     -18.016 -19.783   8.900  1.00  0.00           H  
ATOM   1971  N   PRO A 125     -17.239 -14.492  14.179  1.00 94.45           N  
ATOM   1972  CA  PRO A 125     -16.833 -13.669  15.325  1.00 94.45           C  
ATOM   1973  C   PRO A 125     -16.096 -14.450  16.426  1.00 94.45           C  
ATOM   1974  O   PRO A 125     -15.303 -13.865  17.156  1.00 94.45           O  
ATOM   1975  CB  PRO A 125     -18.131 -13.042  15.850  1.00 94.45           C  
ATOM   1976  CG  PRO A 125     -19.222 -14.005  15.379  1.00 94.45           C  
ATOM   1977  CD  PRO A 125     -18.687 -14.471  14.028  1.00 94.45           C  
ATOM   1978  HA  PRO A 125     -16.181 -12.872  14.968  1.00  0.00           H  
ATOM   1979  HB3 PRO A 125     -18.279 -12.071  15.378  1.00  0.00           H  
ATOM   1980  HB2 PRO A 125     -18.109 -13.027  16.940  1.00  0.00           H  
ATOM   1981  HG3 PRO A 125     -20.148 -13.451  15.227  1.00  0.00           H  
ATOM   1982  HG2 PRO A 125     -19.268 -14.855  16.059  1.00  0.00           H  
ATOM   1983  HD2 PRO A 125     -19.044 -15.481  13.827  1.00  0.00           H  
ATOM   1984  HD3 PRO A 125     -18.960 -13.746  13.261  1.00  0.00           H  
ATOM   1985  N   LYS A 126     -16.313 -15.771  16.528  1.00 95.41           N  
ATOM   1986  CA  LYS A 126     -15.581 -16.656  17.453  1.00 95.41           C  
ATOM   1987  C   LYS A 126     -14.160 -16.983  16.970  1.00 95.41           C  
ATOM   1988  O   LYS A 126     -13.268 -17.163  17.791  1.00 95.41           O  
ATOM   1989  CB  LYS A 126     -16.377 -17.952  17.700  1.00 95.41           C  
ATOM   1990  CG  LYS A 126     -17.740 -17.712  18.378  1.00 95.41           C  
ATOM   1991  CD  LYS A 126     -18.436 -19.038  18.734  1.00 95.41           C  
ATOM   1992  CE  LYS A 126     -19.794 -18.774  19.409  1.00 95.41           C  
ATOM   1993  NZ  LYS A 126     -20.476 -20.026  19.834  1.00 95.41           N1+
ATOM   1994  H   LYS A 126     -17.013 -16.214  15.950  1.00  0.00           H  
ATOM   1995  HA  LYS A 126     -15.493 -16.136  18.407  1.00  0.00           H  
ATOM   1996  HB3 LYS A 126     -15.783 -18.630  18.312  1.00  0.00           H  
ATOM   1997  HB2 LYS A 126     -16.530 -18.469  16.753  1.00  0.00           H  
ATOM   1998  HG3 LYS A 126     -18.380 -17.134  17.711  1.00  0.00           H  
ATOM   1999  HG2 LYS A 126     -17.596 -17.123  19.284  1.00  0.00           H  
ATOM   2000  HD3 LYS A 126     -17.801 -19.612  19.409  1.00  0.00           H  
ATOM   2001  HD2 LYS A 126     -18.589 -19.623  17.827  1.00  0.00           H  
ATOM   2002  HE3 LYS A 126     -20.439 -18.225  18.723  1.00  0.00           H  
ATOM   2003  HE2 LYS A 126     -19.649 -18.129  20.275  1.00  0.00           H  
ATOM   2004  HZ1 LYS A 126     -21.359 -19.798  20.269  1.00  0.00           H  
ATOM   2005  HZ2 LYS A 126     -20.640 -20.611  19.027  1.00  0.00           H  
ATOM   2006  HZ3 LYS A 126     -19.893 -20.520  20.495  1.00  0.00           H  
ATOM   2007  N   LEU A 127     -13.941 -17.021  15.653  1.00 96.14           N  
ATOM   2008  CA  LEU A 127     -12.648 -17.342  15.038  1.00 96.14           C  
ATOM   2009  C   LEU A 127     -11.735 -16.114  14.936  1.00 96.14           C  
ATOM   2010  O   LEU A 127     -10.518 -16.243  15.047  1.00 96.14           O  
ATOM   2011  CB  LEU A 127     -12.912 -17.957  13.652  1.00 96.14           C  
ATOM   2012  CG  LEU A 127     -11.663 -18.470  12.913  1.00 96.14           C  
ATOM   2013  CD1 LEU A 127     -10.923 -19.555  13.693  1.00 96.14           C  
ATOM   2014  CD2 LEU A 127     -12.071 -19.055  11.562  1.00 96.14           C  
ATOM   2015  H   LEU A 127     -14.694 -16.821  15.010  1.00  0.00           H  
ATOM   2016  HA  LEU A 127     -12.150 -18.089  15.656  1.00  0.00           H  
ATOM   2017  HB3 LEU A 127     -13.427 -17.228  13.026  1.00  0.00           H  
ATOM   2018  HB2 LEU A 127     -13.632 -18.769  13.750  1.00  0.00           H  
ATOM   2019  HG  LEU A 127     -10.985 -17.633  12.744  1.00  0.00           H  
ATOM   2020 HD11 LEU A 127     -10.051 -19.880  13.126  1.00  0.00           H  
ATOM   2021 HD12 LEU A 127     -10.602 -19.156  14.655  1.00  0.00           H  
ATOM   2022 HD13 LEU A 127     -11.587 -20.404  13.855  1.00  0.00           H  
ATOM   2023 HD21 LEU A 127     -11.185 -19.418  11.040  1.00  0.00           H  
ATOM   2024 HD22 LEU A 127     -12.764 -19.882  11.718  1.00  0.00           H  
ATOM   2025 HD23 LEU A 127     -12.555 -18.284  10.963  1.00  0.00           H  
ATOM   2026  N   PHE A 128     -12.304 -14.915  14.765  1.00 96.61           N  
ATOM   2027  CA  PHE A 128     -11.528 -13.672  14.707  1.00 96.61           C  
ATOM   2028  C   PHE A 128     -10.522 -13.510  15.865  1.00 96.61           C  
ATOM   2029  O   PHE A 128      -9.344 -13.311  15.570  1.00 96.61           O  
ATOM   2030  CB  PHE A 128     -12.454 -12.452  14.604  1.00 96.61           C  
ATOM   2031  CG  PHE A 128     -11.675 -11.149  14.577  1.00 96.61           C  
ATOM   2032  CD1 PHE A 128     -11.437 -10.430  15.765  1.00 96.61           C  
ATOM   2033  CD2 PHE A 128     -11.117 -10.695  13.370  1.00 96.61           C  
ATOM   2034  CE1 PHE A 128     -10.651  -9.264  15.740  1.00 96.61           C  
ATOM   2035  CE2 PHE A 128     -10.339  -9.524  13.341  1.00 96.61           C  
ATOM   2036  CZ  PHE A 128     -10.104  -8.808  14.527  1.00 96.61           C  
ATOM   2037  H   PHE A 128     -13.307 -14.841  14.670  1.00  0.00           H  
ATOM   2038  HA  PHE A 128     -10.946 -13.706  13.786  1.00  0.00           H  
ATOM   2039  HB3 PHE A 128     -13.141 -12.446  15.450  1.00  0.00           H  
ATOM   2040  HB2 PHE A 128     -13.059 -12.531  13.701  1.00  0.00           H  
ATOM   2041  HD1 PHE A 128     -11.859 -10.774  16.698  1.00  0.00           H  
ATOM   2042  HD2 PHE A 128     -11.285 -11.246  12.457  1.00  0.00           H  
ATOM   2043  HE1 PHE A 128     -10.467  -8.717  16.653  1.00  0.00           H  
ATOM   2044  HE2 PHE A 128      -9.922  -9.175  12.408  1.00  0.00           H  
ATOM   2045  HZ  PHE A 128      -9.505  -7.910  14.509  1.00  0.00           H  
ATOM   2046  N   PRO A 129     -10.903 -13.620  17.157  1.00 96.05           N  
ATOM   2047  CA  PRO A 129      -9.955 -13.441  18.258  1.00 96.05           C  
ATOM   2048  C   PRO A 129      -8.909 -14.560  18.363  1.00 96.05           C  
ATOM   2049  O   PRO A 129      -7.882 -14.341  19.004  1.00 96.05           O  
ATOM   2050  CB  PRO A 129     -10.813 -13.357  19.525  1.00 96.05           C  
ATOM   2051  CG  PRO A 129     -12.052 -14.173  19.166  1.00 96.05           C  
ATOM   2052  CD  PRO A 129     -12.241 -13.837  17.691  1.00 96.05           C  
ATOM   2053  HA  PRO A 129      -9.438 -12.491  18.123  1.00  0.00           H  
ATOM   2054  HB3 PRO A 129     -11.102 -12.320  19.696  1.00  0.00           H  
ATOM   2055  HB2 PRO A 129     -10.288 -13.842  20.348  1.00  0.00           H  
ATOM   2056  HG3 PRO A 129     -12.905 -13.798  19.731  1.00  0.00           H  
ATOM   2057  HG2 PRO A 129     -11.824 -15.234  19.266  1.00  0.00           H  
ATOM   2058  HD2 PRO A 129     -12.701 -14.685  17.183  1.00  0.00           H  
ATOM   2059  HD3 PRO A 129     -12.820 -12.918  17.600  1.00  0.00           H  
ATOM   2060  N   GLN A 130      -9.154 -15.724  17.752  1.00 96.14           N  
ATOM   2061  CA  GLN A 130      -8.207 -16.841  17.705  1.00 96.14           C  
ATOM   2062  C   GLN A 130      -7.133 -16.590  16.637  1.00 96.14           C  
ATOM   2063  O   GLN A 130      -5.940 -16.615  16.939  1.00 96.14           O  
ATOM   2064  CB  GLN A 130      -8.957 -18.157  17.431  1.00 96.14           C  
ATOM   2065  CG  GLN A 130      -9.986 -18.522  18.516  1.00 96.14           C  
ATOM   2066  CD  GLN A 130     -10.771 -19.790  18.182  1.00 96.14           C  
ATOM   2067  NE2 GLN A 130     -11.563 -20.299  19.100  1.00 96.14           N  
ATOM   2068  OE1 GLN A 130     -10.708 -20.342  17.099  1.00 96.14           O  
ATOM   2069  H   GLN A 130     -10.037 -15.873  17.285  1.00  0.00           H  
ATOM   2070  HA  GLN A 130      -7.717 -16.919  18.675  1.00  0.00           H  
ATOM   2071  HB3 GLN A 130      -8.237 -18.969  17.328  1.00  0.00           H  
ATOM   2072  HB2 GLN A 130      -9.457 -18.094  16.465  1.00  0.00           H  
ATOM   2073  HG3 GLN A 130     -10.679 -17.692  18.652  1.00  0.00           H  
ATOM   2074  HG2 GLN A 130      -9.475 -18.653  19.470  1.00  0.00           H  
ATOM   2075 HE22 GLN A 130     -12.092 -21.136  18.903  1.00  0.00           H  
ATOM   2076 HE21 GLN A 130     -11.642 -19.853  20.002  1.00  0.00           H  
ATOM   2077  N   VAL A 131      -7.558 -16.270  15.407  1.00 95.78           N  
ATOM   2078  CA  VAL A 131      -6.659 -15.974  14.276  1.00 95.78           C  
ATOM   2079  C   VAL A 131      -5.900 -14.670  14.515  1.00 95.78           C  
ATOM   2080  O   VAL A 131      -4.674 -14.636  14.470  1.00 95.78           O  
ATOM   2081  CB  VAL A 131      -7.451 -15.910  12.953  1.00 95.78           C  
ATOM   2082  CG1 VAL A 131      -6.577 -15.488  11.765  1.00 95.78           C  
ATOM   2083  CG2 VAL A 131      -8.061 -17.277  12.621  1.00 95.78           C  
ATOM   2084  H   VAL A 131      -8.548 -16.220  15.212  1.00  0.00           H  
ATOM   2085  HA  VAL A 131      -5.932 -16.782  14.199  1.00  0.00           H  
ATOM   2086  HB  VAL A 131      -8.259 -15.187  13.065  1.00  0.00           H  
ATOM   2087 HG11 VAL A 131      -7.183 -15.459  10.860  1.00  0.00           H  
ATOM   2088 HG12 VAL A 131      -6.159 -14.499  11.954  1.00  0.00           H  
ATOM   2089 HG13 VAL A 131      -5.767 -16.206  11.636  1.00  0.00           H  
ATOM   2090 HG21 VAL A 131      -8.615 -17.210  11.685  1.00  0.00           H  
ATOM   2091 HG22 VAL A 131      -7.266 -18.016  12.520  1.00  0.00           H  
ATOM   2092 HG23 VAL A 131      -8.736 -17.578  13.422  1.00  0.00           H  
ATOM   2093  N   PHE A 132      -6.622 -13.600  14.847  1.00 96.49           N  
ATOM   2094  CA  PHE A 132      -6.061 -12.305  15.220  1.00 96.49           C  
ATOM   2095  C   PHE A 132      -5.943 -12.191  16.747  1.00 96.49           C  
ATOM   2096  O   PHE A 132      -6.414 -11.237  17.374  1.00 96.49           O  
ATOM   2097  CB  PHE A 132      -6.858 -11.179  14.549  1.00 96.49           C  
ATOM   2098  CG  PHE A 132      -6.753 -11.171  13.033  1.00 96.49           C  
ATOM   2099  CD1 PHE A 132      -5.549 -10.795  12.410  1.00 96.49           C  
ATOM   2100  CD2 PHE A 132      -7.841 -11.563  12.235  1.00 96.49           C  
ATOM   2101  CE1 PHE A 132      -5.459 -10.704  11.011  1.00 96.49           C  
ATOM   2102  CE2 PHE A 132      -7.738 -11.516  10.832  1.00 96.49           C  
ATOM   2103  CZ  PHE A 132      -6.563 -11.052  10.219  1.00 96.49           C  
ATOM   2104  H   PHE A 132      -7.631 -13.653  14.852  1.00  0.00           H  
ATOM   2105  HA  PHE A 132      -5.049 -12.266  14.817  1.00  0.00           H  
ATOM   2106  HB3 PHE A 132      -6.524 -10.218  14.940  1.00  0.00           H  
ATOM   2107  HB2 PHE A 132      -7.906 -11.256  14.838  1.00  0.00           H  
ATOM   2108  HD1 PHE A 132      -4.678 -10.572  13.008  1.00  0.00           H  
ATOM   2109  HD2 PHE A 132      -8.756 -11.900  12.698  1.00  0.00           H  
ATOM   2110  HE1 PHE A 132      -4.542 -10.367  10.550  1.00  0.00           H  
ATOM   2111  HE2 PHE A 132      -8.566 -11.838  10.219  1.00  0.00           H  
ATOM   2112  HZ  PHE A 132      -6.506 -10.962   9.144  1.00  0.00           H  
ATOM   2113  N   SER A 133      -5.316 -13.196  17.360  1.00 96.77           N  
ATOM   2114  CA  SER A 133      -4.784 -13.099  18.724  1.00 96.77           C  
ATOM   2115  C   SER A 133      -3.623 -12.093  18.775  1.00 96.77           C  
ATOM   2116  O   SER A 133      -3.162 -11.624  17.735  1.00 96.77           O  
ATOM   2117  CB  SER A 133      -4.356 -14.487  19.215  1.00 96.77           C  
ATOM   2118  OG  SER A 133      -3.297 -14.992  18.425  1.00 96.77           O  
ATOM   2119  H   SER A 133      -5.188 -14.077  16.883  1.00  0.00           H  
ATOM   2120  HA  SER A 133      -5.579 -12.736  19.376  1.00  0.00           H  
ATOM   2121  HB3 SER A 133      -5.205 -15.168  19.162  1.00  0.00           H  
ATOM   2122  HB2 SER A 133      -4.034 -14.421  20.254  1.00  0.00           H  
ATOM   2123  HG  SER A 133      -3.043 -15.860  18.747  1.00  0.00           H  
ATOM   2124  N   ALA A 134      -3.118 -11.741  19.963  1.00 95.66           N  
ATOM   2125  CA  ALA A 134      -1.971 -10.827  20.072  1.00 95.66           C  
ATOM   2126  C   ALA A 134      -0.748 -11.352  19.293  1.00 95.66           C  
ATOM   2127  O   ALA A 134      -0.184 -10.643  18.461  1.00 95.66           O  
ATOM   2128  CB  ALA A 134      -1.652 -10.610  21.557  1.00 95.66           C  
ATOM   2129  H   ALA A 134      -3.525 -12.105  20.813  1.00  0.00           H  
ATOM   2130  HA  ALA A 134      -2.260  -9.867  19.643  1.00  0.00           H  
ATOM   2131  HB1 ALA A 134      -0.803  -9.933  21.652  1.00  0.00           H  
ATOM   2132  HB2 ALA A 134      -2.519 -10.176  22.056  1.00  0.00           H  
ATOM   2133  HB3 ALA A 134      -1.408 -11.566  22.020  1.00  0.00           H  
ATOM   2134  N   LYS A 135      -0.412 -12.635  19.487  1.00 96.83           N  
ATOM   2135  CA  LYS A 135       0.657 -13.323  18.746  1.00 96.83           C  
ATOM   2136  C   LYS A 135       0.331 -13.433  17.253  1.00 96.83           C  
ATOM   2137  O   LYS A 135       1.198 -13.176  16.424  1.00 96.83           O  
ATOM   2138  CB  LYS A 135       0.913 -14.714  19.354  1.00 96.83           C  
ATOM   2139  CG  LYS A 135       1.437 -14.650  20.800  1.00 96.83           C  
ATOM   2140  CD  LYS A 135       1.675 -16.055  21.380  1.00 96.83           C  
ATOM   2141  CE  LYS A 135       2.161 -15.955  22.836  1.00 96.83           C  
ATOM   2142  NZ  LYS A 135       2.322 -17.288  23.478  1.00 96.83           N1+
ATOM   2143  H   LYS A 135      -0.903 -13.187  20.175  1.00  0.00           H  
ATOM   2144  HA  LYS A 135       1.570 -12.737  18.849  1.00  0.00           H  
ATOM   2145  HB3 LYS A 135       1.628 -15.254  18.733  1.00  0.00           H  
ATOM   2146  HB2 LYS A 135      -0.009 -15.296  19.328  1.00  0.00           H  
ATOM   2147  HG3 LYS A 135       0.718 -14.117  21.423  1.00  0.00           H  
ATOM   2148  HG2 LYS A 135       2.369 -14.085  20.823  1.00  0.00           H  
ATOM   2149  HD3 LYS A 135       2.425 -16.572  20.782  1.00  0.00           H  
ATOM   2150  HD2 LYS A 135       0.746 -16.624  21.346  1.00  0.00           H  
ATOM   2151  HE3 LYS A 135       1.455 -15.358  23.413  1.00  0.00           H  
ATOM   2152  HE2 LYS A 135       3.111 -15.422  22.865  1.00  0.00           H  
ATOM   2153  HZ1 LYS A 135       2.641 -17.168  24.429  1.00  0.00           H  
ATOM   2154  HZ2 LYS A 135       1.435 -17.771  23.480  1.00  0.00           H  
ATOM   2155  HZ3 LYS A 135       2.999 -17.831  22.962  1.00  0.00           H  
ATOM   2156  N   GLY A 136      -0.919 -13.760  16.914  1.00 97.86           N  
ATOM   2157  CA  GLY A 136      -1.373 -13.879  15.526  1.00 97.86           C  
ATOM   2158  C   GLY A 136      -1.277 -12.568  14.743  1.00 97.86           C  
ATOM   2159  O   GLY A 136      -0.808 -12.573  13.609  1.00 97.86           O  
ATOM   2160  H   GLY A 136      -1.606 -13.940  17.632  1.00  0.00           H  
ATOM   2161  HA3 GLY A 136      -2.403 -14.235  15.511  1.00  0.00           H  
ATOM   2162  HA2 GLY A 136      -0.789 -14.647  15.019  1.00  0.00           H  
ATOM   2163  N   ILE A 137      -1.635 -11.434  15.357  1.00 97.97           N  
ATOM   2164  CA  ILE A 137      -1.461 -10.106  14.753  1.00 97.97           C  
ATOM   2165  C   ILE A 137       0.019  -9.807  14.526  1.00 97.97           C  
ATOM   2166  O   ILE A 137       0.376  -9.448  13.411  1.00 97.97           O  
ATOM   2167  CB  ILE A 137      -2.142  -9.007  15.601  1.00 97.97           C  
ATOM   2168  CG1 ILE A 137      -3.674  -9.011  15.400  1.00 97.97           C  
ATOM   2169  CG2 ILE A 137      -1.574  -7.603  15.311  1.00 97.97           C  
ATOM   2170  CD1 ILE A 137      -4.152  -8.330  14.105  1.00 97.97           C  
ATOM   2171  H   ILE A 137      -2.046 -11.467  16.279  1.00  0.00           H  
ATOM   2172  HA  ILE A 137      -1.948 -10.120  13.778  1.00  0.00           H  
ATOM   2173  HB  ILE A 137      -1.947  -9.231  16.650  1.00  0.00           H  
ATOM   2174 HG13 ILE A 137      -4.152  -8.534  16.256  1.00  0.00           H  
ATOM   2175 HG12 ILE A 137      -4.038 -10.038  15.423  1.00  0.00           H  
ATOM   2176 HG21 ILE A 137      -2.086  -6.868  15.932  1.00  0.00           H  
ATOM   2177 HG22 ILE A 137      -0.508  -7.588  15.536  1.00  0.00           H  
ATOM   2178 HG23 ILE A 137      -1.726  -7.359  14.260  1.00  0.00           H  
ATOM   2179 HD11 ILE A 137      -5.239  -8.380  14.048  1.00  0.00           H  
ATOM   2180 HD12 ILE A 137      -3.836  -7.287  14.105  1.00  0.00           H  
ATOM   2181 HD13 ILE A 137      -3.719  -8.840  13.244  1.00  0.00           H  
ATOM   2182  N   VAL A 138       0.880  -9.975  15.536  1.00 98.02           N  
ATOM   2183  CA  VAL A 138       2.323  -9.706  15.385  1.00 98.02           C  
ATOM   2184  C   VAL A 138       2.912 -10.544  14.251  1.00 98.02           C  
ATOM   2185  O   VAL A 138       3.591  -9.999  13.383  1.00 98.02           O  
ATOM   2186  CB  VAL A 138       3.078  -9.949  16.705  1.00 98.02           C  
ATOM   2187  CG1 VAL A 138       4.602  -9.870  16.536  1.00 98.02           C  
ATOM   2188  CG2 VAL A 138       2.678  -8.894  17.745  1.00 98.02           C  
ATOM   2189  H   VAL A 138       0.548 -10.295  16.435  1.00  0.00           H  
ATOM   2190  HA  VAL A 138       2.441  -8.655  15.121  1.00  0.00           H  
ATOM   2191  HB  VAL A 138       2.816 -10.936  17.085  1.00  0.00           H  
ATOM   2192 HG11 VAL A 138       5.084 -10.049  17.497  1.00  0.00           H  
ATOM   2193 HG12 VAL A 138       4.928 -10.624  15.820  1.00  0.00           H  
ATOM   2194 HG13 VAL A 138       4.877  -8.880  16.171  1.00  0.00           H  
ATOM   2195 HG21 VAL A 138       3.218  -9.076  18.674  1.00  0.00           H  
ATOM   2196 HG22 VAL A 138       2.926  -7.901  17.370  1.00  0.00           H  
ATOM   2197 HG23 VAL A 138       1.606  -8.955  17.931  1.00  0.00           H  
ATOM   2198  N   LEU A 139       2.585 -11.839  14.206  1.00 98.25           N  
ATOM   2199  CA  LEU A 139       3.014 -12.730  13.131  1.00 98.25           C  
ATOM   2200  C   LEU A 139       2.510 -12.251  11.763  1.00 98.25           C  
ATOM   2201  O   LEU A 139       3.295 -12.163  10.821  1.00 98.25           O  
ATOM   2202  CB  LEU A 139       2.531 -14.155  13.449  1.00 98.25           C  
ATOM   2203  CG  LEU A 139       2.937 -15.202  12.395  1.00 98.25           C  
ATOM   2204  CD1 LEU A 139       4.456 -15.357  12.295  1.00 98.25           C  
ATOM   2205  CD2 LEU A 139       2.331 -16.555  12.763  1.00 98.25           C  
ATOM   2206  H   LEU A 139       2.017 -12.242  14.937  1.00  0.00           H  
ATOM   2207  HA  LEU A 139       4.104 -12.737  13.109  1.00  0.00           H  
ATOM   2208  HB3 LEU A 139       1.446 -14.153  13.558  1.00  0.00           H  
ATOM   2209  HB2 LEU A 139       2.913 -14.457  14.424  1.00  0.00           H  
ATOM   2210  HG  LEU A 139       2.549 -14.894  11.424  1.00  0.00           H  
ATOM   2211 HD11 LEU A 139       4.696 -16.105  11.540  1.00  0.00           H  
ATOM   2212 HD12 LEU A 139       4.901 -14.402  12.015  1.00  0.00           H  
ATOM   2213 HD13 LEU A 139       4.854 -15.674  13.259  1.00  0.00           H  
ATOM   2214 HD21 LEU A 139       2.618 -17.297  12.018  1.00  0.00           H  
ATOM   2215 HD22 LEU A 139       2.698 -16.864  13.742  1.00  0.00           H  
ATOM   2216 HD23 LEU A 139       1.245 -16.471  12.792  1.00  0.00           H  
ATOM   2217  N   ALA A 140       1.226 -11.897  11.656  1.00 98.17           N  
ATOM   2218  CA  ALA A 140       0.641 -11.397  10.418  1.00 98.17           C  
ATOM   2219  C   ALA A 140       1.357 -10.126   9.934  1.00 98.17           C  
ATOM   2220  O   ALA A 140       1.768 -10.073   8.777  1.00 98.17           O  
ATOM   2221  CB  ALA A 140      -0.863 -11.174  10.627  1.00 98.17           C  
ATOM   2222  H   ALA A 140       0.614 -11.970  12.456  1.00  0.00           H  
ATOM   2223  HA  ALA A 140       0.764 -12.164   9.654  1.00  0.00           H  
ATOM   2224  HB1 ALA A 140      -1.307 -10.800   9.705  1.00  0.00           H  
ATOM   2225  HB2 ALA A 140      -1.336 -12.117  10.901  1.00  0.00           H  
ATOM   2226  HB3 ALA A 140      -1.016 -10.446  11.424  1.00  0.00           H  
ATOM   2227  N   LEU A 141       1.588  -9.146  10.814  1.00 98.51           N  
ATOM   2228  CA  LEU A 141       2.278  -7.903  10.460  1.00 98.51           C  
ATOM   2229  C   LEU A 141       3.718  -8.165  10.013  1.00 98.51           C  
ATOM   2230  O   LEU A 141       4.081  -7.789   8.900  1.00 98.51           O  
ATOM   2231  CB  LEU A 141       2.246  -6.904  11.632  1.00 98.51           C  
ATOM   2232  CG  LEU A 141       0.852  -6.439  12.092  1.00 98.51           C  
ATOM   2233  CD1 LEU A 141       0.985  -5.238  13.025  1.00 98.51           C  
ATOM   2234  CD2 LEU A 141      -0.082  -6.102  10.933  1.00 98.51           C  
ATOM   2235  H   LEU A 141       1.282  -9.245  11.772  1.00  0.00           H  
ATOM   2236  HA  LEU A 141       1.745  -7.452   9.623  1.00  0.00           H  
ATOM   2237  HB3 LEU A 141       2.850  -6.033  11.378  1.00  0.00           H  
ATOM   2238  HB2 LEU A 141       2.781  -7.329  12.481  1.00  0.00           H  
ATOM   2239  HG  LEU A 141       0.400  -7.253  12.659  1.00  0.00           H  
ATOM   2240 HD11 LEU A 141      -0.005  -4.915  13.346  1.00  0.00           H  
ATOM   2241 HD12 LEU A 141       1.576  -5.518  13.897  1.00  0.00           H  
ATOM   2242 HD13 LEU A 141       1.480  -4.422  12.499  1.00  0.00           H  
ATOM   2243 HD21 LEU A 141      -1.047  -5.781  11.325  1.00  0.00           H  
ATOM   2244 HD22 LEU A 141       0.352  -5.299  10.337  1.00  0.00           H  
ATOM   2245 HD23 LEU A 141      -0.219  -6.984  10.308  1.00  0.00           H  
ATOM   2246  N   VAL A 142       4.515  -8.864  10.827  1.00 98.40           N  
ATOM   2247  CA  VAL A 142       5.920  -9.174  10.511  1.00 98.40           C  
ATOM   2248  C   VAL A 142       6.026  -9.953   9.199  1.00 98.40           C  
ATOM   2249  O   VAL A 142       6.890  -9.648   8.377  1.00 98.40           O  
ATOM   2250  CB  VAL A 142       6.578  -9.943  11.676  1.00 98.40           C  
ATOM   2251  CG1 VAL A 142       7.979 -10.464  11.330  1.00 98.40           C  
ATOM   2252  CG2 VAL A 142       6.726  -9.036  12.907  1.00 98.40           C  
ATOM   2253  H   VAL A 142       4.161  -9.208  11.708  1.00  0.00           H  
ATOM   2254  HA  VAL A 142       6.453  -8.231  10.387  1.00  0.00           H  
ATOM   2255  HB  VAL A 142       5.944 -10.790  11.939  1.00  0.00           H  
ATOM   2256 HG11 VAL A 142       8.391 -10.996  12.187  1.00  0.00           H  
ATOM   2257 HG12 VAL A 142       7.915 -11.142  10.479  1.00  0.00           H  
ATOM   2258 HG13 VAL A 142       8.627  -9.625  11.078  1.00  0.00           H  
ATOM   2259 HG21 VAL A 142       7.192  -9.596  13.718  1.00  0.00           H  
ATOM   2260 HG22 VAL A 142       7.349  -8.178  12.654  1.00  0.00           H  
ATOM   2261 HG23 VAL A 142       5.742  -8.689  13.224  1.00  0.00           H  
ATOM   2262  N   SER A 143       5.109 -10.894   8.948  1.00 98.17           N  
ATOM   2263  CA  SER A 143       5.108 -11.678   7.710  1.00 98.17           C  
ATOM   2264  C   SER A 143       4.956 -10.815   6.457  1.00 98.17           C  
ATOM   2265  O   SER A 143       5.623 -11.096   5.466  1.00 98.17           O  
ATOM   2266  CB  SER A 143       4.041 -12.778   7.742  1.00 98.17           C  
ATOM   2267  OG  SER A 143       2.732 -12.279   7.542  1.00 98.17           O  
ATOM   2268  H   SER A 143       4.383 -11.085   9.624  1.00  0.00           H  
ATOM   2269  HA  SER A 143       6.077 -12.173   7.643  1.00  0.00           H  
ATOM   2270  HB3 SER A 143       4.088 -13.300   8.698  1.00  0.00           H  
ATOM   2271  HB2 SER A 143       4.265 -13.523   6.978  1.00  0.00           H  
ATOM   2272  HG  SER A 143       2.104 -13.005   7.571  1.00  0.00           H  
ATOM   2273  N   THR A 144       4.166  -9.732   6.494  1.00 98.25           N  
ATOM   2274  CA  THR A 144       4.014  -8.847   5.324  1.00 98.25           C  
ATOM   2275  C   THR A 144       5.340  -8.202   4.922  1.00 98.25           C  
ATOM   2276  O   THR A 144       5.673  -8.175   3.738  1.00 98.25           O  
ATOM   2277  CB  THR A 144       2.949  -7.755   5.517  1.00 98.25           C  
ATOM   2278  CG2 THR A 144       1.567  -8.314   5.835  1.00 98.25           C  
ATOM   2279  OG1 THR A 144       3.266  -6.835   6.538  1.00 98.25           O  
ATOM   2280  H   THR A 144       3.658  -9.506   7.337  1.00  0.00           H  
ATOM   2281  HA  THR A 144       3.691  -9.469   4.489  1.00  0.00           H  
ATOM   2282  HB  THR A 144       2.873  -7.199   4.583  1.00  0.00           H  
ATOM   2283 HG21 THR A 144       0.862  -7.492   5.959  1.00  0.00           H  
ATOM   2284 HG22 THR A 144       1.237  -8.955   5.017  1.00  0.00           H  
ATOM   2285 HG23 THR A 144       1.613  -8.895   6.756  1.00  0.00           H  
ATOM   2286  HG1 THR A 144       2.566  -6.182   6.609  1.00  0.00           H  
ATOM   2287  N   TRP A 145       6.130  -7.753   5.902  1.00 98.58           N  
ATOM   2288  CA  TRP A 145       7.436  -7.132   5.678  1.00 98.58           C  
ATOM   2289  C   TRP A 145       8.480  -8.151   5.248  1.00 98.58           C  
ATOM   2290  O   TRP A 145       9.192  -7.922   4.273  1.00 98.58           O  
ATOM   2291  CB  TRP A 145       7.884  -6.405   6.949  1.00 98.58           C  
ATOM   2292  CG  TRP A 145       7.061  -5.205   7.290  1.00 98.58           C  
ATOM   2293  CD1 TRP A 145       5.998  -5.182   8.123  1.00 98.58           C  
ATOM   2294  CD2 TRP A 145       7.213  -3.839   6.804  1.00 98.58           C  
ATOM   2295  CE2 TRP A 145       6.172  -3.041   7.369  1.00 98.58           C  
ATOM   2296  CE3 TRP A 145       8.127  -3.193   5.943  1.00 98.58           C  
ATOM   2297  NE1 TRP A 145       5.452  -3.916   8.151  1.00 98.58           N  
ATOM   2298  CH2 TRP A 145       6.968  -1.060   6.231  1.00 98.58           C  
ATOM   2299  CZ2 TRP A 145       6.038  -1.675   7.087  1.00 98.58           C  
ATOM   2300  CZ3 TRP A 145       8.007  -1.818   5.661  1.00 98.58           C  
ATOM   2301  H   TRP A 145       5.835  -7.833   6.865  1.00  0.00           H  
ATOM   2302  HA  TRP A 145       7.331  -6.395   4.882  1.00  0.00           H  
ATOM   2303  HB3 TRP A 145       8.928  -6.110   6.847  1.00  0.00           H  
ATOM   2304  HB2 TRP A 145       7.871  -7.102   7.787  1.00  0.00           H  
ATOM   2305  HD1 TRP A 145       5.701  -6.080   8.644  1.00  0.00           H  
ATOM   2306  HE3 TRP A 145       8.932  -3.754   5.491  1.00  0.00           H  
ATOM   2307  HE1 TRP A 145       4.625  -3.735   8.702  1.00  0.00           H  
ATOM   2308  HH2 TRP A 145       6.885  -0.006   6.011  1.00  0.00           H  
ATOM   2309  HZ2 TRP A 145       5.229  -1.110   7.525  1.00  0.00           H  
ATOM   2310  HZ3 TRP A 145       8.716  -1.338   5.003  1.00  0.00           H  
ATOM   2311  N   VAL A 146       8.549  -9.290   5.940  1.00 98.55           N  
ATOM   2312  CA  VAL A 146       9.513 -10.350   5.621  1.00 98.55           C  
ATOM   2313  C   VAL A 146       9.266 -10.894   4.217  1.00 98.55           C  
ATOM   2314  O   VAL A 146      10.204 -10.968   3.430  1.00 98.55           O  
ATOM   2315  CB  VAL A 146       9.475 -11.471   6.675  1.00 98.55           C  
ATOM   2316  CG1 VAL A 146      10.338 -12.675   6.272  1.00 98.55           C  
ATOM   2317  CG2 VAL A 146      10.005 -10.959   8.021  1.00 98.55           C  
ATOM   2318  H   VAL A 146       7.923  -9.448   6.716  1.00  0.00           H  
ATOM   2319  HA  VAL A 146      10.510  -9.910   5.638  1.00  0.00           H  
ATOM   2320  HB  VAL A 146       8.444 -11.801   6.803  1.00  0.00           H  
ATOM   2321 HG11 VAL A 146      10.280 -13.440   7.046  1.00  0.00           H  
ATOM   2322 HG12 VAL A 146       9.974 -13.084   5.330  1.00  0.00           H  
ATOM   2323 HG13 VAL A 146      11.374 -12.357   6.154  1.00  0.00           H  
ATOM   2324 HG21 VAL A 146       9.971 -11.764   8.755  1.00  0.00           H  
ATOM   2325 HG22 VAL A 146      11.034 -10.620   7.902  1.00  0.00           H  
ATOM   2326 HG23 VAL A 146       9.387 -10.129   8.364  1.00  0.00           H  
ATOM   2327  N   VAL A 147       8.016 -11.217   3.869  1.00 97.92           N  
ATOM   2328  CA  VAL A 147       7.661 -11.724   2.535  1.00 97.92           C  
ATOM   2329  C   VAL A 147       7.922 -10.666   1.464  1.00 97.92           C  
ATOM   2330  O   VAL A 147       8.497 -11.000   0.427  1.00 97.92           O  
ATOM   2331  CB  VAL A 147       6.201 -12.220   2.502  1.00 97.92           C  
ATOM   2332  CG1 VAL A 147       5.738 -12.608   1.094  1.00 97.92           C  
ATOM   2333  CG2 VAL A 147       6.038 -13.468   3.381  1.00 97.92           C  
ATOM   2334  H   VAL A 147       7.264 -11.117   4.536  1.00  0.00           H  
ATOM   2335  HA  VAL A 147       8.306 -12.577   2.322  1.00  0.00           H  
ATOM   2336  HB  VAL A 147       5.551 -11.432   2.883  1.00  0.00           H  
ATOM   2337 HG11 VAL A 147       4.704 -12.949   1.132  1.00  0.00           H  
ATOM   2338 HG12 VAL A 147       5.810 -11.742   0.436  1.00  0.00           H  
ATOM   2339 HG13 VAL A 147       6.370 -13.409   0.711  1.00  0.00           H  
ATOM   2340 HG21 VAL A 147       5.002 -13.805   3.346  1.00  0.00           H  
ATOM   2341 HG22 VAL A 147       6.690 -14.260   3.012  1.00  0.00           H  
ATOM   2342 HG23 VAL A 147       6.307 -13.226   4.409  1.00  0.00           H  
ATOM   2343  N   GLY A 148       7.578  -9.398   1.720  1.00 97.32           N  
ATOM   2344  CA  GLY A 148       7.860  -8.294   0.803  1.00 97.32           C  
ATOM   2345  C   GLY A 148       9.357  -8.131   0.533  1.00 97.32           C  
ATOM   2346  O   GLY A 148       9.797  -8.201  -0.613  1.00 97.32           O  
ATOM   2347  H   GLY A 148       7.101  -9.168   2.580  1.00  0.00           H  
ATOM   2348  HA3 GLY A 148       7.464  -7.368   1.219  1.00  0.00           H  
ATOM   2349  HA2 GLY A 148       7.338  -8.463  -0.139  1.00  0.00           H  
ATOM   2350  N   VAL A 149      10.178  -8.008   1.577  1.00 98.12           N  
ATOM   2351  CA  VAL A 149      11.635  -7.876   1.421  1.00 98.12           C  
ATOM   2352  C   VAL A 149      12.236  -9.122   0.769  1.00 98.12           C  
ATOM   2353  O   VAL A 149      12.982  -8.988  -0.197  1.00 98.12           O  
ATOM   2354  CB  VAL A 149      12.317  -7.556   2.764  1.00 98.12           C  
ATOM   2355  CG1 VAL A 149      13.848  -7.550   2.648  1.00 98.12           C  
ATOM   2356  CG2 VAL A 149      11.893  -6.166   3.257  1.00 98.12           C  
ATOM   2357  H   VAL A 149       9.804  -8.003   2.515  1.00  0.00           H  
ATOM   2358  HA  VAL A 149      11.818  -7.035   0.752  1.00  0.00           H  
ATOM   2359  HB  VAL A 149      12.019  -8.301   3.501  1.00  0.00           H  
ATOM   2360 HG11 VAL A 149      14.286  -7.320   3.619  1.00  0.00           H  
ATOM   2361 HG12 VAL A 149      14.192  -8.530   2.318  1.00  0.00           H  
ATOM   2362 HG13 VAL A 149      14.155  -6.796   1.924  1.00  0.00           H  
ATOM   2363 HG21 VAL A 149      12.382  -5.952   4.207  1.00  0.00           H  
ATOM   2364 HG22 VAL A 149      12.184  -5.415   2.522  1.00  0.00           H  
ATOM   2365 HG23 VAL A 149      10.812  -6.142   3.392  1.00  0.00           H  
ATOM   2366  N   ALA A 150      11.880 -10.328   1.218  1.00 98.10           N  
ATOM   2367  CA  ALA A 150      12.406 -11.575   0.657  1.00 98.10           C  
ATOM   2368  C   ALA A 150      12.053 -11.756  -0.830  1.00 98.10           C  
ATOM   2369  O   ALA A 150      12.845 -12.312  -1.588  1.00 98.10           O  
ATOM   2370  CB  ALA A 150      11.877 -12.748   1.490  1.00 98.10           C  
ATOM   2371  H   ALA A 150      11.220 -10.409   1.978  1.00  0.00           H  
ATOM   2372  HA  ALA A 150      13.492 -11.557   0.748  1.00  0.00           H  
ATOM   2373  HB1 ALA A 150      12.260 -13.684   1.084  1.00  0.00           H  
ATOM   2374  HB2 ALA A 150      12.207 -12.638   2.523  1.00  0.00           H  
ATOM   2375  HB3 ALA A 150      10.788 -12.757   1.456  1.00  0.00           H  
ATOM   2376  N   SER A 151      10.898 -11.245  -1.261  1.00 97.27           N  
ATOM   2377  CA  SER A 151      10.462 -11.286  -2.661  1.00 97.27           C  
ATOM   2378  C   SER A 151      11.271 -10.361  -3.571  1.00 97.27           C  
ATOM   2379  O   SER A 151      11.483 -10.668  -4.736  1.00 97.27           O  
ATOM   2380  CB  SER A 151       8.999 -10.861  -2.748  1.00 97.27           C  
ATOM   2381  OG  SER A 151       8.160 -11.791  -2.093  1.00 97.27           O  
ATOM   2382  H   SER A 151      10.269 -10.799  -0.609  1.00  0.00           H  
ATOM   2383  HA  SER A 151      10.554 -12.308  -3.028  1.00  0.00           H  
ATOM   2384  HB3 SER A 151       8.706 -10.782  -3.795  1.00  0.00           H  
ATOM   2385  HB2 SER A 151       8.879  -9.879  -2.291  1.00  0.00           H  
ATOM   2386  HG  SER A 151       7.247 -11.502  -2.161  1.00  0.00           H  
ATOM   2387  N   PHE A 152      11.708  -9.205  -3.071  1.00 97.73           N  
ATOM   2388  CA  PHE A 152      12.305  -8.160  -3.911  1.00 97.73           C  
ATOM   2389  C   PHE A 152      13.808  -7.960  -3.672  1.00 97.73           C  
ATOM   2390  O   PHE A 152      14.484  -7.362  -4.512  1.00 97.73           O  
ATOM   2391  CB  PHE A 152      11.467  -6.884  -3.751  1.00 97.73           C  
ATOM   2392  CG  PHE A 152      10.098  -6.994  -4.400  1.00 97.73           C  
ATOM   2393  CD1 PHE A 152       9.958  -6.920  -5.800  1.00 97.73           C  
ATOM   2394  CD2 PHE A 152       8.954  -7.193  -3.612  1.00 97.73           C  
ATOM   2395  CE1 PHE A 152       8.690  -7.049  -6.399  1.00 97.73           C  
ATOM   2396  CE2 PHE A 152       7.700  -7.377  -4.211  1.00 97.73           C  
ATOM   2397  CZ  PHE A 152       7.559  -7.291  -5.603  1.00 97.73           C  
ATOM   2398  H   PHE A 152      11.634  -9.023  -2.080  1.00  0.00           H  
ATOM   2399  HA  PHE A 152      12.191  -8.484  -4.945  1.00  0.00           H  
ATOM   2400  HB3 PHE A 152      12.006  -6.040  -4.183  1.00  0.00           H  
ATOM   2401  HB2 PHE A 152      11.348  -6.659  -2.691  1.00  0.00           H  
ATOM   2402  HD1 PHE A 152      10.827  -6.763  -6.422  1.00  0.00           H  
ATOM   2403  HD2 PHE A 152       9.035  -7.205  -2.535  1.00  0.00           H  
ATOM   2404  HE1 PHE A 152       8.588  -6.962  -7.471  1.00  0.00           H  
ATOM   2405  HE2 PHE A 152       6.835  -7.586  -3.599  1.00  0.00           H  
ATOM   2406  HZ  PHE A 152       6.590  -7.409  -6.064  1.00  0.00           H  
ATOM   2407  N   ALA A 153      14.365  -8.492  -2.582  1.00 97.59           N  
ATOM   2408  CA  ALA A 153      15.797  -8.456  -2.291  1.00 97.59           C  
ATOM   2409  C   ALA A 153      16.672  -9.164  -3.349  1.00 97.59           C  
ATOM   2410  O   ALA A 153      17.709  -8.599  -3.698  1.00 97.59           O  
ATOM   2411  CB  ALA A 153      16.044  -9.001  -0.879  1.00 97.59           C  
ATOM   2412  H   ALA A 153      13.788  -8.956  -1.895  1.00  0.00           H  
ATOM   2413  HA  ALA A 153      16.094  -7.407  -2.283  1.00  0.00           H  
ATOM   2414  HB1 ALA A 153      17.112  -8.975  -0.660  1.00  0.00           H  
ATOM   2415  HB2 ALA A 153      15.510  -8.387  -0.154  1.00  0.00           H  
ATOM   2416  HB3 ALA A 153      15.686 -10.029  -0.818  1.00  0.00           H  
ATOM   2417  N   PRO A 154      16.279 -10.313  -3.946  1.00 96.61           N  
ATOM   2418  CA  PRO A 154      17.074 -10.960  -4.999  1.00 96.61           C  
ATOM   2419  C   PRO A 154      17.306 -10.091  -6.247  1.00 96.61           C  
ATOM   2420  O   PRO A 154      18.216 -10.358  -7.028  1.00 96.61           O  
ATOM   2421  CB  PRO A 154      16.315 -12.244  -5.353  1.00 96.61           C  
ATOM   2422  CG  PRO A 154      15.556 -12.573  -4.070  1.00 96.61           C  
ATOM   2423  CD  PRO A 154      15.175 -11.188  -3.562  1.00 96.61           C  
ATOM   2424  HA  PRO A 154      18.043 -11.234  -4.582  1.00  0.00           H  
ATOM   2425  HB3 PRO A 154      17.031 -13.039  -5.562  1.00  0.00           H  
ATOM   2426  HB2 PRO A 154      15.601 -12.032  -6.149  1.00  0.00           H  
ATOM   2427  HG3 PRO A 154      16.238 -13.040  -3.360  1.00  0.00           H  
ATOM   2428  HG2 PRO A 154      14.650 -13.125  -4.321  1.00  0.00           H  
ATOM   2429  HD2 PRO A 154      14.263 -10.859  -4.059  1.00  0.00           H  
ATOM   2430  HD3 PRO A 154      15.093 -11.211  -2.475  1.00  0.00           H  
ATOM   2431  N   LEU A 155      16.517  -9.026  -6.429  1.00 96.58           N  
ATOM   2432  CA  LEU A 155      16.653  -8.076  -7.538  1.00 96.58           C  
ATOM   2433  C   LEU A 155      17.721  -7.001  -7.297  1.00 96.58           C  
ATOM   2434  O   LEU A 155      17.950  -6.168  -8.173  1.00 96.58           O  
ATOM   2435  CB  LEU A 155      15.294  -7.426  -7.832  1.00 96.58           C  
ATOM   2436  CG  LEU A 155      14.140  -8.409  -8.045  1.00 96.58           C  
ATOM   2437  CD1 LEU A 155      12.848  -7.635  -8.285  1.00 96.58           C  
ATOM   2438  CD2 LEU A 155      14.397  -9.306  -9.245  1.00 96.58           C  
ATOM   2439  H   LEU A 155      15.769  -8.835  -5.778  1.00  0.00           H  
ATOM   2440  HA  LEU A 155      16.947  -8.641  -8.423  1.00  0.00           H  
ATOM   2441  HB3 LEU A 155      15.384  -6.781  -8.706  1.00  0.00           H  
ATOM   2442  HB2 LEU A 155      15.039  -6.741  -7.023  1.00  0.00           H  
ATOM   2443  HG  LEU A 155      14.027  -9.027  -7.154  1.00  0.00           H  
ATOM   2444 HD11 LEU A 155      12.027  -8.336  -8.437  1.00  0.00           H  
ATOM   2445 HD12 LEU A 155      12.634  -7.007  -7.420  1.00  0.00           H  
ATOM   2446 HD13 LEU A 155      12.958  -7.008  -9.170  1.00  0.00           H  
ATOM   2447 HD21 LEU A 155      13.561  -9.993  -9.371  1.00  0.00           H  
ATOM   2448 HD22 LEU A 155      14.502  -8.694 -10.141  1.00  0.00           H  
ATOM   2449 HD23 LEU A 155      15.313  -9.875  -9.085  1.00  0.00           H  
ATOM   2450  N   TRP A 156      18.406  -7.023  -6.149  1.00 97.58           N  
ATOM   2451  CA  TRP A 156      19.459  -6.070  -5.793  1.00 97.58           C  
ATOM   2452  C   TRP A 156      20.446  -5.706  -6.924  1.00 97.58           C  
ATOM   2453  O   TRP A 156      20.649  -4.511  -7.160  1.00 97.58           O  
ATOM   2454  CB  TRP A 156      20.205  -6.557  -4.552  1.00 97.58           C  
ATOM   2455  CG  TRP A 156      21.167  -5.549  -4.020  1.00 97.58           C  
ATOM   2456  CD1 TRP A 156      22.507  -5.553  -4.191  1.00 97.58           C  
ATOM   2457  CD2 TRP A 156      20.862  -4.374  -3.215  1.00 97.58           C  
ATOM   2458  CE2 TRP A 156      22.088  -3.710  -2.915  1.00 97.58           C  
ATOM   2459  CE3 TRP A 156      19.675  -3.821  -2.688  1.00 97.58           C  
ATOM   2460  NE1 TRP A 156      23.058  -4.472  -3.532  1.00 97.58           N  
ATOM   2461  CH2 TRP A 156      20.943  -2.050  -1.589  1.00 97.58           C  
ATOM   2462  CZ2 TRP A 156      22.139  -2.562  -2.115  1.00 97.58           C  
ATOM   2463  CZ3 TRP A 156      19.714  -2.669  -1.881  1.00 97.58           C  
ATOM   2464  H   TRP A 156      18.209  -7.732  -5.457  1.00  0.00           H  
ATOM   2465  HA  TRP A 156      18.957  -5.145  -5.510  1.00  0.00           H  
ATOM   2466  HB3 TRP A 156      20.739  -7.477  -4.788  1.00  0.00           H  
ATOM   2467  HB2 TRP A 156      19.485  -6.816  -3.775  1.00  0.00           H  
ATOM   2468  HD1 TRP A 156      22.975  -6.332  -4.775  1.00  0.00           H  
ATOM   2469  HE3 TRP A 156      18.722  -4.282  -2.903  1.00  0.00           H  
ATOM   2470  HE1 TRP A 156      24.057  -4.327  -3.547  1.00  0.00           H  
ATOM   2471  HH2 TRP A 156      20.962  -1.175  -0.956  1.00  0.00           H  
ATOM   2472  HZ2 TRP A 156      23.087  -2.087  -1.912  1.00  0.00           H  
ATOM   2473  HZ3 TRP A 156      18.798  -2.257  -1.483  1.00  0.00           H  
ATOM   2474  N   PRO A 157      21.041  -6.667  -7.667  1.00 96.17           N  
ATOM   2475  CA  PRO A 157      22.022  -6.350  -8.710  1.00 96.17           C  
ATOM   2476  C   PRO A 157      21.422  -5.698  -9.964  1.00 96.17           C  
ATOM   2477  O   PRO A 157      22.177  -5.218 -10.813  1.00 96.17           O  
ATOM   2478  CB  PRO A 157      22.691  -7.688  -9.046  1.00 96.17           C  
ATOM   2479  CG  PRO A 157      21.605  -8.716  -8.747  1.00 96.17           C  
ATOM   2480  CD  PRO A 157      20.915  -8.117  -7.530  1.00 96.17           C  
ATOM   2481  HA  PRO A 157      22.772  -5.679  -8.292  1.00  0.00           H  
ATOM   2482  HB3 PRO A 157      23.534  -7.848  -8.373  1.00  0.00           H  
ATOM   2483  HB2 PRO A 157      22.929  -7.715 -10.109  1.00  0.00           H  
ATOM   2484  HG3 PRO A 157      22.072  -9.660  -8.466  1.00  0.00           H  
ATOM   2485  HG2 PRO A 157      20.902  -8.747  -9.579  1.00  0.00           H  
ATOM   2486  HD2 PRO A 157      19.860  -8.391  -7.540  1.00  0.00           H  
ATOM   2487  HD3 PRO A 157      21.430  -8.441  -6.626  1.00  0.00           H  
ATOM   2488  N   ILE A 158      20.092  -5.689 -10.104  1.00 96.20           N  
ATOM   2489  CA  ILE A 158      19.394  -5.157 -11.279  1.00 96.20           C  
ATOM   2490  C   ILE A 158      18.528  -3.929 -10.976  1.00 96.20           C  
ATOM   2491  O   ILE A 158      17.852  -3.449 -11.883  1.00 96.20           O  
ATOM   2492  CB  ILE A 158      18.607  -6.253 -12.025  1.00 96.20           C  
ATOM   2493  CG1 ILE A 158      17.399  -6.769 -11.220  1.00 96.20           C  
ATOM   2494  CG2 ILE A 158      19.527  -7.412 -12.447  1.00 96.20           C  
ATOM   2495  CD1 ILE A 158      16.432  -7.550 -12.108  1.00 96.20           C  
ATOM   2496  H   ILE A 158      19.505  -6.064  -9.373  1.00  0.00           H  
ATOM   2497  HA  ILE A 158      20.170  -4.819 -11.966  1.00  0.00           H  
ATOM   2498  HB  ILE A 158      18.217  -5.804 -12.938  1.00  0.00           H  
ATOM   2499 HG13 ILE A 158      16.877  -5.925 -10.769  1.00  0.00           H  
ATOM   2500 HG12 ILE A 158      17.749  -7.411 -10.412  1.00  0.00           H  
ATOM   2501 HG21 ILE A 158      18.942  -8.168 -12.971  1.00  0.00           H  
ATOM   2502 HG22 ILE A 158      20.307  -7.035 -13.108  1.00  0.00           H  
ATOM   2503 HG23 ILE A 158      19.984  -7.855 -11.562  1.00  0.00           H  
ATOM   2504 HD11 ILE A 158      15.591  -7.900 -11.510  1.00  0.00           H  
ATOM   2505 HD12 ILE A 158      16.066  -6.902 -12.905  1.00  0.00           H  
ATOM   2506 HD13 ILE A 158      16.948  -8.405 -12.544  1.00  0.00           H  
ATOM   2507  N   TYR A 159      18.543  -3.398  -9.748  1.00 97.41           N  
ATOM   2508  CA  TYR A 159      17.958  -2.084  -9.482  1.00 97.41           C  
ATOM   2509  C   TYR A 159      18.822  -0.979 -10.101  1.00 97.41           C  
ATOM   2510  O   TYR A 159      20.001  -0.829  -9.765  1.00 97.41           O  
ATOM   2511  CB  TYR A 159      17.735  -1.840  -7.989  1.00 97.41           C  
ATOM   2512  CG  TYR A 159      16.640  -2.662  -7.351  1.00 97.41           C  
ATOM   2513  CD1 TYR A 159      15.325  -2.565  -7.828  1.00 97.41           C  
ATOM   2514  CD2 TYR A 159      16.929  -3.492  -6.256  1.00 97.41           C  
ATOM   2515  CE1 TYR A 159      14.309  -3.347  -7.258  1.00 97.41           C  
ATOM   2516  CE2 TYR A 159      15.925  -4.305  -5.697  1.00 97.41           C  
ATOM   2517  OH  TYR A 159      13.637  -5.025  -5.709  1.00 97.41           O  
ATOM   2518  CZ  TYR A 159      14.613  -4.232  -6.207  1.00 97.41           C  
ATOM   2519  H   TYR A 159      18.964  -3.906  -8.983  1.00  0.00           H  
ATOM   2520  HA  TYR A 159      16.984  -2.052  -9.970  1.00  0.00           H  
ATOM   2521  HB3 TYR A 159      17.534  -0.782  -7.823  1.00  0.00           H  
ATOM   2522  HB2 TYR A 159      18.669  -2.007  -7.453  1.00  0.00           H  
ATOM   2523  HD1 TYR A 159      15.092  -1.887  -8.636  1.00  0.00           H  
ATOM   2524  HD2 TYR A 159      17.925  -3.509  -5.839  1.00  0.00           H  
ATOM   2525  HE1 TYR A 159      13.297  -3.269  -7.626  1.00  0.00           H  
ATOM   2526  HE2 TYR A 159      16.163  -4.976  -4.885  1.00  0.00           H  
ATOM   2527  HH  TYR A 159      13.995  -5.568  -5.003  1.00  0.00           H  
ATOM   2528  N   ILE A 160      18.216  -0.218 -11.007  1.00 96.04           N  
ATOM   2529  CA  ILE A 160      18.824   0.854 -11.798  1.00 96.04           C  
ATOM   2530  C   ILE A 160      17.838   2.018 -11.948  1.00 96.04           C  
ATOM   2531  O   ILE A 160      16.635   1.863 -11.735  1.00 96.04           O  
ATOM   2532  CB  ILE A 160      19.279   0.330 -13.185  1.00 96.04           C  
ATOM   2533  CG1 ILE A 160      18.107  -0.226 -14.031  1.00 96.04           C  
ATOM   2534  CG2 ILE A 160      20.399  -0.716 -13.026  1.00 96.04           C  
ATOM   2535  CD1 ILE A 160      18.490  -0.517 -15.487  1.00 96.04           C  
ATOM   2536  H   ILE A 160      17.235  -0.354 -11.206  1.00  0.00           H  
ATOM   2537  HA  ILE A 160      19.703   1.217 -11.264  1.00  0.00           H  
ATOM   2538  HB  ILE A 160      19.700   1.176 -13.729  1.00  0.00           H  
ATOM   2539 HG13 ILE A 160      17.278   0.481 -14.009  1.00  0.00           H  
ATOM   2540 HG12 ILE A 160      17.727  -1.137 -13.568  1.00  0.00           H  
ATOM   2541 HG21 ILE A 160      20.706  -1.073 -14.009  1.00  0.00           H  
ATOM   2542 HG22 ILE A 160      21.252  -0.262 -12.522  1.00  0.00           H  
ATOM   2543 HG23 ILE A 160      20.032  -1.555 -12.434  1.00  0.00           H  
ATOM   2544 HD11 ILE A 160      17.622  -0.904 -16.021  1.00  0.00           H  
ATOM   2545 HD12 ILE A 160      18.830   0.402 -15.964  1.00  0.00           H  
ATOM   2546 HD13 ILE A 160      19.290  -1.257 -15.512  1.00  0.00           H  
ATOM   2547  N   LEU A 161      18.321   3.193 -12.351  1.00 96.71           N  
ATOM   2548  CA  LEU A 161      17.422   4.244 -12.817  1.00 96.71           C  
ATOM   2549  C   LEU A 161      16.772   3.774 -14.122  1.00 96.71           C  
ATOM   2550  O   LEU A 161      17.480   3.391 -15.049  1.00 96.71           O  
ATOM   2551  CB  LEU A 161      18.200   5.555 -12.996  1.00 96.71           C  
ATOM   2552  CG  LEU A 161      17.320   6.716 -13.496  1.00 96.71           C  
ATOM   2553  CD1 LEU A 161      16.268   7.136 -12.472  1.00 96.71           C  
ATOM   2554  CD2 LEU A 161      18.190   7.921 -13.787  1.00 96.71           C  
ATOM   2555  H   LEU A 161      19.317   3.362 -12.335  1.00  0.00           H  
ATOM   2556  HA  LEU A 161      16.642   4.397 -12.071  1.00  0.00           H  
ATOM   2557  HB3 LEU A 161      19.021   5.396 -13.695  1.00  0.00           H  
ATOM   2558  HB2 LEU A 161      18.663   5.833 -12.049  1.00  0.00           H  
ATOM   2559  HG  LEU A 161      16.819   6.411 -14.414  1.00  0.00           H  
ATOM   2560 HD11 LEU A 161      15.675   7.957 -12.875  1.00  0.00           H  
ATOM   2561 HD12 LEU A 161      15.615   6.291 -12.253  1.00  0.00           H  
ATOM   2562 HD13 LEU A 161      16.761   7.460 -11.556  1.00  0.00           H  
ATOM   2563 HD21 LEU A 161      17.567   8.743 -14.141  1.00  0.00           H  
ATOM   2564 HD22 LEU A 161      18.708   8.224 -12.877  1.00  0.00           H  
ATOM   2565 HD23 LEU A 161      18.922   7.665 -14.553  1.00  0.00           H  
ATOM   2566  N   VAL A 162      15.441   3.807 -14.206  1.00 94.81           N  
ATOM   2567  CA  VAL A 162      14.704   3.503 -15.439  1.00 94.81           C  
ATOM   2568  C   VAL A 162      14.335   4.826 -16.121  1.00 94.81           C  
ATOM   2569  O   VAL A 162      13.373   5.476 -15.698  1.00 94.81           O  
ATOM   2570  CB  VAL A 162      13.483   2.607 -15.164  1.00 94.81           C  
ATOM   2571  CG1 VAL A 162      12.732   2.293 -16.468  1.00 94.81           C  
ATOM   2572  CG2 VAL A 162      13.926   1.269 -14.558  1.00 94.81           C  
ATOM   2573  H   VAL A 162      14.890   4.050 -13.395  1.00  0.00           H  
ATOM   2574  HA  VAL A 162      15.375   2.959 -16.104  1.00  0.00           H  
ATOM   2575  HB  VAL A 162      12.811   3.113 -14.472  1.00  0.00           H  
ATOM   2576 HG11 VAL A 162      11.873   1.659 -16.249  1.00  0.00           H  
ATOM   2577 HG12 VAL A 162      12.390   3.222 -16.924  1.00  0.00           H  
ATOM   2578 HG13 VAL A 162      13.400   1.775 -17.157  1.00  0.00           H  
ATOM   2579 HG21 VAL A 162      13.051   0.647 -14.370  1.00  0.00           H  
ATOM   2580 HG22 VAL A 162      14.592   0.757 -15.253  1.00  0.00           H  
ATOM   2581 HG23 VAL A 162      14.451   1.450 -13.620  1.00  0.00           H  
ATOM   2582  N   PRO A 163      15.033   5.240 -17.202  1.00 93.31           N  
ATOM   2583  CA  PRO A 163      14.860   6.572 -17.795  1.00 93.31           C  
ATOM   2584  C   PRO A 163      13.460   6.819 -18.375  1.00 93.31           C  
ATOM   2585  O   PRO A 163      13.045   7.958 -18.557  1.00 93.31           O  
ATOM   2586  CB  PRO A 163      15.927   6.672 -18.895  1.00 93.31           C  
ATOM   2587  CG  PRO A 163      17.005   5.692 -18.447  1.00 93.31           C  
ATOM   2588  CD  PRO A 163      16.166   4.575 -17.841  1.00 93.31           C  
ATOM   2589  HA  PRO A 163      15.065   7.326 -17.035  1.00  0.00           H  
ATOM   2590  HB3 PRO A 163      16.339   7.681 -18.906  1.00  0.00           H  
ATOM   2591  HB2 PRO A 163      15.503   6.334 -19.840  1.00  0.00           H  
ATOM   2592  HG3 PRO A 163      17.605   6.154 -17.663  1.00  0.00           H  
ATOM   2593  HG2 PRO A 163      17.529   5.311 -19.324  1.00  0.00           H  
ATOM   2594  HD2 PRO A 163      15.802   3.924 -18.636  1.00  0.00           H  
ATOM   2595  HD3 PRO A 163      16.752   4.052 -17.085  1.00  0.00           H  
ATOM   2596  N   VAL A 164      12.717   5.755 -18.698  1.00 91.62           N  
ATOM   2597  CA  VAL A 164      11.342   5.827 -19.233  1.00 91.62           C  
ATOM   2598  C   VAL A 164      10.360   6.409 -18.222  1.00 91.62           C  
ATOM   2599  O   VAL A 164       9.462   7.144 -18.615  1.00 91.62           O  
ATOM   2600  CB  VAL A 164      10.897   4.445 -19.743  1.00 91.62           C  
ATOM   2601  CG1 VAL A 164       9.437   4.395 -20.206  1.00 91.62           C  
ATOM   2602  CG2 VAL A 164      11.767   4.021 -20.937  1.00 91.62           C  
ATOM   2603  H   VAL A 164      13.090   4.824 -18.581  1.00  0.00           H  
ATOM   2604  HA  VAL A 164      11.362   6.499 -20.091  1.00  0.00           H  
ATOM   2605  HB  VAL A 164      11.032   3.719 -18.941  1.00  0.00           H  
ATOM   2606 HG11 VAL A 164       9.199   3.389 -20.551  1.00  0.00           H  
ATOM   2607 HG12 VAL A 164       8.783   4.658 -19.375  1.00  0.00           H  
ATOM   2608 HG13 VAL A 164       9.290   5.103 -21.022  1.00  0.00           H  
ATOM   2609 HG21 VAL A 164      11.445   3.042 -21.292  1.00  0.00           H  
ATOM   2610 HG22 VAL A 164      11.663   4.750 -21.740  1.00  0.00           H  
ATOM   2611 HG23 VAL A 164      12.811   3.970 -20.627  1.00  0.00           H  
ATOM   2612  N   VAL A 165      10.553   6.119 -16.935  1.00 93.64           N  
ATOM   2613  CA  VAL A 165       9.679   6.571 -15.838  1.00 93.64           C  
ATOM   2614  C   VAL A 165      10.396   7.502 -14.855  1.00 93.64           C  
ATOM   2615  O   VAL A 165       9.840   7.835 -13.815  1.00 93.64           O  
ATOM   2616  CB  VAL A 165       9.021   5.373 -15.126  1.00 93.64           C  
ATOM   2617  CG1 VAL A 165       8.006   4.687 -16.049  1.00 93.64           C  
ATOM   2618  CG2 VAL A 165      10.046   4.322 -14.680  1.00 93.64           C  
ATOM   2619  H   VAL A 165      11.342   5.553 -16.658  1.00  0.00           H  
ATOM   2620  HA  VAL A 165       8.875   7.150 -16.292  1.00  0.00           H  
ATOM   2621  HB  VAL A 165       8.495   5.740 -14.245  1.00  0.00           H  
ATOM   2622 HG11 VAL A 165       7.552   3.844 -15.528  1.00  0.00           H  
ATOM   2623 HG12 VAL A 165       7.231   5.399 -16.330  1.00  0.00           H  
ATOM   2624 HG13 VAL A 165       8.513   4.330 -16.945  1.00  0.00           H  
ATOM   2625 HG21 VAL A 165       9.531   3.499 -14.184  1.00  0.00           H  
ATOM   2626 HG22 VAL A 165      10.581   3.943 -15.551  1.00  0.00           H  
ATOM   2627 HG23 VAL A 165      10.755   4.776 -13.988  1.00  0.00           H  
ATOM   2628  N   CYS A 166      11.635   7.893 -15.176  1.00 96.08           N  
ATOM   2629  CA  CYS A 166      12.504   8.753 -14.372  1.00 96.08           C  
ATOM   2630  C   CYS A 166      12.519   8.390 -12.868  1.00 96.08           C  
ATOM   2631  O   CYS A 166      12.411   9.247 -11.994  1.00 96.08           O  
ATOM   2632  CB  CYS A 166      12.189  10.227 -14.668  1.00 96.08           C  
ATOM   2633  SG  CYS A 166      13.485  11.337 -14.064  1.00 96.08           S  
ATOM   2634  H   CYS A 166      12.051   7.591 -16.045  1.00  0.00           H  
ATOM   2635  HA  CYS A 166      13.518   8.582 -14.734  1.00  0.00           H  
ATOM   2636  HB3 CYS A 166      11.239  10.494 -14.206  1.00  0.00           H  
ATOM   2637  HB2 CYS A 166      12.067  10.363 -15.743  1.00  0.00           H  
ATOM   2638  N   THR A 167      12.622   7.096 -12.550  1.00 96.42           N  
ATOM   2639  CA  THR A 167      12.687   6.605 -11.164  1.00 96.42           C  
ATOM   2640  C   THR A 167      13.512   5.323 -11.065  1.00 96.42           C  
ATOM   2641  O   THR A 167      13.679   4.606 -12.058  1.00 96.42           O  
ATOM   2642  CB  THR A 167      11.280   6.424 -10.568  1.00 96.42           C  
ATOM   2643  CG2 THR A 167      10.475   5.262 -11.151  1.00 96.42           C  
ATOM   2644  OG1 THR A 167      11.384   6.205  -9.184  1.00 96.42           O  
ATOM   2645  H   THR A 167      12.659   6.398 -13.279  1.00  0.00           H  
ATOM   2646  HA  THR A 167      13.196   7.366 -10.572  1.00  0.00           H  
ATOM   2647  HB  THR A 167      10.719   7.345 -10.728  1.00  0.00           H  
ATOM   2648 HG21 THR A 167       9.499   5.217 -10.668  1.00  0.00           H  
ATOM   2649 HG22 THR A 167      10.343   5.413 -12.222  1.00  0.00           H  
ATOM   2650 HG23 THR A 167      11.009   4.327 -10.979  1.00  0.00           H  
ATOM   2651  HG1 THR A 167      10.507   6.092  -8.811  1.00  0.00           H  
ATOM   2652  N   CYS A 168      14.060   5.040  -9.884  1.00 97.27           N  
ATOM   2653  CA  CYS A 168      14.837   3.831  -9.640  1.00 97.27           C  
ATOM   2654  C   CYS A 168      13.920   2.613  -9.475  1.00 97.27           C  
ATOM   2655  O   CYS A 168      12.991   2.603  -8.670  1.00 97.27           O  
ATOM   2656  CB  CYS A 168      15.791   4.051  -8.465  1.00 97.27           C  
ATOM   2657  SG  CYS A 168      17.211   5.077  -8.913  1.00 97.27           S  
ATOM   2658  H   CYS A 168      13.945   5.677  -9.108  1.00  0.00           H  
ATOM   2659  HA  CYS A 168      15.449   3.657 -10.525  1.00  0.00           H  
ATOM   2660  HB3 CYS A 168      16.142   3.087  -8.098  1.00  0.00           H  
ATOM   2661  HB2 CYS A 168      15.251   4.519  -7.642  1.00  0.00           H  
ATOM   2662  N   SER A 169      14.175   1.578 -10.270  1.00 95.58           N  
ATOM   2663  CA  SER A 169      13.372   0.359 -10.348  1.00 95.58           C  
ATOM   2664  C   SER A 169      14.238  -0.806 -10.834  1.00 95.58           C  
ATOM   2665  O   SER A 169      15.420  -0.626 -11.107  1.00 95.58           O  
ATOM   2666  CB  SER A 169      12.200   0.602 -11.300  1.00 95.58           C  
ATOM   2667  OG  SER A 169      11.216  -0.388 -11.118  1.00 95.58           O  
ATOM   2668  H   SER A 169      14.978   1.598 -10.883  1.00  0.00           H  
ATOM   2669  HA  SER A 169      12.983   0.125  -9.357  1.00  0.00           H  
ATOM   2670  HB3 SER A 169      12.557   0.574 -12.330  1.00  0.00           H  
ATOM   2671  HB2 SER A 169      11.769   1.583 -11.102  1.00  0.00           H  
ATOM   2672  HG  SER A 169      10.485  -0.228 -11.719  1.00  0.00           H  
ATOM   2673  N   PHE A 170      13.706  -2.024 -10.906  1.00 93.77           N  
ATOM   2674  CA  PHE A 170      14.469  -3.130 -11.489  1.00 93.77           C  
ATOM   2675  C   PHE A 170      14.481  -3.030 -13.019  1.00 93.77           C  
ATOM   2676  O   PHE A 170      13.504  -2.606 -13.643  1.00 93.77           O  
ATOM   2677  CB  PHE A 170      13.968  -4.486 -10.977  1.00 93.77           C  
ATOM   2678  CG  PHE A 170      12.495  -4.754 -11.210  1.00 93.77           C  
ATOM   2679  CD1 PHE A 170      11.592  -4.709 -10.134  1.00 93.77           C  
ATOM   2680  CD2 PHE A 170      12.024  -5.062 -12.500  1.00 93.77           C  
ATOM   2681  CE1 PHE A 170      10.227  -4.960 -10.349  1.00 93.77           C  
ATOM   2682  CE2 PHE A 170      10.654  -5.286 -12.720  1.00 93.77           C  
ATOM   2683  CZ  PHE A 170       9.754  -5.232 -11.642  1.00 93.77           C  
ATOM   2684  H   PHE A 170      12.772  -2.189 -10.558  1.00  0.00           H  
ATOM   2685  HA  PHE A 170      15.500  -3.021 -11.152  1.00  0.00           H  
ATOM   2686  HB3 PHE A 170      14.186  -4.573  -9.913  1.00  0.00           H  
ATOM   2687  HB2 PHE A 170      14.556  -5.283 -11.432  1.00  0.00           H  
ATOM   2688  HD1 PHE A 170      11.947  -4.481  -9.140  1.00  0.00           H  
ATOM   2689  HD2 PHE A 170      12.716  -5.127 -13.326  1.00  0.00           H  
ATOM   2690  HE1 PHE A 170       9.538  -4.944  -9.518  1.00  0.00           H  
ATOM   2691  HE2 PHE A 170      10.295  -5.499 -13.716  1.00  0.00           H  
ATOM   2692  HZ  PHE A 170       8.700  -5.399 -11.807  1.00  0.00           H  
ATOM   2693  N   ASP A 171      15.570  -3.473 -13.640  1.00 91.53           N  
ATOM   2694  CA  ASP A 171      15.635  -3.670 -15.085  1.00 91.53           C  
ATOM   2695  C   ASP A 171      14.626  -4.753 -15.515  1.00 91.53           C  
ATOM   2696  O   ASP A 171      14.712  -5.919 -15.114  1.00 91.53           O  
ATOM   2697  CB  ASP A 171      17.073  -4.025 -15.474  1.00 91.53           C  
ATOM   2698  CG  ASP A 171      17.286  -4.134 -16.987  1.00 91.53           C  
ATOM   2699  OD1 ASP A 171      16.394  -4.678 -17.685  1.00 91.53           O  
ATOM   2700  OD2 ASP A 171      18.386  -3.746 -17.426  1.00 91.53           O1-
ATOM   2701  H   ASP A 171      16.401  -3.689 -13.109  1.00  0.00           H  
ATOM   2702  HA  ASP A 171      15.366  -2.734 -15.574  1.00  0.00           H  
ATOM   2703  HB3 ASP A 171      17.354  -4.966 -15.000  1.00  0.00           H  
ATOM   2704  HB2 ASP A 171      17.753  -3.277 -15.066  1.00  0.00           H  
ATOM   2705  N   ARG A 172      13.642  -4.364 -16.336  1.00 84.89           N  
ATOM   2706  CA  ARG A 172      12.556  -5.248 -16.790  1.00 84.89           C  
ATOM   2707  C   ARG A 172      13.053  -6.411 -17.645  1.00 84.89           C  
ATOM   2708  O   ARG A 172      12.450  -7.479 -17.587  1.00 84.89           O  
ATOM   2709  CB  ARG A 172      11.519  -4.454 -17.601  1.00 84.89           C  
ATOM   2710  CG  ARG A 172      10.725  -3.427 -16.783  1.00 84.89           C  
ATOM   2711  CD  ARG A 172       9.744  -2.697 -17.714  1.00 84.89           C  
ATOM   2712  NE  ARG A 172       8.953  -1.690 -16.991  1.00 84.89           N  
ATOM   2713  NH1 ARG A 172       8.053  -0.543 -18.786  1.00 84.89           N  
ATOM   2714  NH2 ARG A 172       7.438  -0.011 -16.725  1.00 84.89           N1+
ATOM   2715  CZ  ARG A 172       8.165  -0.757 -17.505  1.00 84.89           C  
ATOM   2716  H   ARG A 172      13.617  -3.415 -16.680  1.00  0.00           H  
ATOM   2717  HA  ARG A 172      12.060  -5.659 -15.911  1.00  0.00           H  
ATOM   2718  HB3 ARG A 172      10.827  -5.147 -18.079  1.00  0.00           H  
ATOM   2719  HB2 ARG A 172      12.017  -3.949 -18.428  1.00  0.00           H  
ATOM   2720  HG3 ARG A 172      11.412  -2.705 -16.342  1.00  0.00           H  
ATOM   2721  HG2 ARG A 172      10.168  -3.940 -15.999  1.00  0.00           H  
ATOM   2722  HD3 ARG A 172       9.074  -3.422 -18.175  1.00  0.00           H  
ATOM   2723  HD2 ARG A 172      10.299  -2.213 -18.518  1.00  0.00           H  
ATOM   2724  HE  ARG A 172       9.061  -1.765 -15.990  1.00  0.00           H  
ATOM   2725 HH12 ARG A 172       7.437   0.182 -19.125  1.00  0.00           H  
ATOM   2726 HH11 ARG A 172       8.582  -1.102 -19.440  1.00  0.00           H  
ATOM   2727 HH22 ARG A 172       6.839   0.699 -17.120  1.00  0.00           H  
ATOM   2728 HH21 ARG A 172       7.473  -0.142 -15.724  1.00  0.00           H  
ATOM   2729  N   ILE A 173      14.096  -6.210 -18.450  1.00 85.44           N  
ATOM   2730  CA  ILE A 173      14.608  -7.232 -19.370  1.00 85.44           C  
ATOM   2731  C   ILE A 173      15.452  -8.221 -18.577  1.00 85.44           C  
ATOM   2732  O   ILE A 173      15.193  -9.422 -18.623  1.00 85.44           O  
ATOM   2733  CB  ILE A 173      15.395  -6.593 -20.539  1.00 85.44           C  
ATOM   2734  CG1 ILE A 173      14.470  -5.657 -21.352  1.00 85.44           C  
ATOM   2735  CG2 ILE A 173      15.996  -7.687 -21.443  1.00 85.44           C  
ATOM   2736  CD1 ILE A 173      15.173  -4.901 -22.486  1.00 85.44           C  
ATOM   2737  H   ILE A 173      14.574  -5.320 -18.445  1.00  0.00           H  
ATOM   2738  HA  ILE A 173      13.757  -7.770 -19.788  1.00  0.00           H  
ATOM   2739  HB  ILE A 173      16.210  -6.000 -20.124  1.00  0.00           H  
ATOM   2740 HG13 ILE A 173      13.999  -4.941 -20.679  1.00  0.00           H  
ATOM   2741 HG12 ILE A 173      13.642  -6.235 -21.762  1.00  0.00           H  
ATOM   2742 HG21 ILE A 173      16.547  -7.222 -22.261  1.00  0.00           H  
ATOM   2743 HG22 ILE A 173      16.673  -8.311 -20.859  1.00  0.00           H  
ATOM   2744 HG23 ILE A 173      15.195  -8.304 -21.850  1.00  0.00           H  
ATOM   2745 HD11 ILE A 173      14.452  -4.269 -23.004  1.00  0.00           H  
ATOM   2746 HD12 ILE A 173      15.968  -4.281 -22.072  1.00  0.00           H  
ATOM   2747 HD13 ILE A 173      15.600  -5.616 -23.190  1.00  0.00           H  
ATOM   2748  N   ARG A 174      16.399  -7.715 -17.780  1.00 89.58           N  
ATOM   2749  CA  ARG A 174      17.289  -8.559 -16.965  1.00 89.58           C  
ATOM   2750  C   ARG A 174      16.561  -9.276 -15.828  1.00 89.58           C  
ATOM   2751  O   ARG A 174      17.022 -10.316 -15.377  1.00 89.58           O  
ATOM   2752  CB  ARG A 174      18.436  -7.717 -16.402  1.00 89.58           C  
ATOM   2753  CG  ARG A 174      19.339  -7.130 -17.500  1.00 89.58           C  
ATOM   2754  CD  ARG A 174      20.435  -6.246 -16.898  1.00 89.58           C  
ATOM   2755  NE  ARG A 174      21.334  -7.006 -16.004  1.00 89.58           N  
ATOM   2756  NH1 ARG A 174      22.227  -5.203 -14.912  1.00 89.58           N  
ATOM   2757  NH2 ARG A 174      22.824  -7.263 -14.300  1.00 89.58           N1+
ATOM   2758  CZ  ARG A 174      22.125  -6.490 -15.084  1.00 89.58           C  
ATOM   2759  H   ARG A 174      16.527  -6.715 -17.719  1.00  0.00           H  
ATOM   2760  HA  ARG A 174      17.720  -9.318 -17.618  1.00  0.00           H  
ATOM   2761  HB3 ARG A 174      19.036  -8.328 -15.727  1.00  0.00           H  
ATOM   2762  HB2 ARG A 174      18.028  -6.907 -15.797  1.00  0.00           H  
ATOM   2763  HG3 ARG A 174      18.735  -6.540 -18.190  1.00  0.00           H  
ATOM   2764  HG2 ARG A 174      19.797  -7.942 -18.065  1.00  0.00           H  
ATOM   2765  HD3 ARG A 174      19.977  -5.429 -16.341  1.00  0.00           H  
ATOM   2766  HD2 ARG A 174      21.018  -5.795 -17.701  1.00  0.00           H  
ATOM   2767  HE  ARG A 174      21.308  -8.006 -16.145  1.00  0.00           H  
ATOM   2768 HH12 ARG A 174      22.841  -4.836 -14.199  1.00  0.00           H  
ATOM   2769 HH11 ARG A 174      21.692  -4.572 -15.491  1.00  0.00           H  
ATOM   2770 HH22 ARG A 174      23.427  -6.858 -13.598  1.00  0.00           H  
ATOM   2771 HH21 ARG A 174      22.762  -8.267 -14.395  1.00  0.00           H  
ATOM   2772  N   GLY A 175      15.444  -8.724 -15.355  1.00 88.36           N  
ATOM   2773  CA  GLY A 175      14.625  -9.332 -14.307  1.00 88.36           C  
ATOM   2774  C   GLY A 175      13.654 -10.412 -14.792  1.00 88.36           C  
ATOM   2775  O   GLY A 175      13.085 -11.125 -13.964  1.00 88.36           O  
ATOM   2776  H   GLY A 175      15.123  -7.839 -15.722  1.00  0.00           H  
ATOM   2777  HA3 GLY A 175      14.067  -8.553 -13.787  1.00  0.00           H  
ATOM   2778  HA2 GLY A 175      15.275  -9.750 -13.538  1.00  0.00           H  
ATOM   2779  N   ARG A 176      13.422 -10.546 -16.105  1.00 87.88           N  
ATOM   2780  CA  ARG A 176      12.526 -11.577 -16.649  1.00 87.88           C  
ATOM   2781  C   ARG A 176      13.204 -12.957 -16.629  1.00 87.88           C  
ATOM   2782  O   ARG A 176      14.400 -13.044 -16.877  1.00 87.88           O  
ATOM   2783  CB  ARG A 176      12.052 -11.191 -18.060  1.00 87.88           C  
ATOM   2784  CG  ARG A 176      10.822 -10.275 -17.994  1.00 87.88           C  
ATOM   2785  CD  ARG A 176      10.464  -9.720 -19.377  1.00 87.88           C  
ATOM   2786  NE  ARG A 176       9.319  -8.782 -19.324  1.00 87.88           N  
ATOM   2787  NH1 ARG A 176       8.520  -9.140 -21.442  1.00 87.88           N  
ATOM   2788  NH2 ARG A 176       7.516  -7.629 -20.164  1.00 87.88           N1+
ATOM   2789  CZ  ARG A 176       8.463  -8.517 -20.298  1.00 87.88           C  
ATOM   2790  H   ARG A 176      13.870  -9.925 -16.763  1.00  0.00           H  
ATOM   2791  HA  ARG A 176      11.648 -11.628 -16.005  1.00  0.00           H  
ATOM   2792  HB3 ARG A 176      11.803 -12.093 -18.619  1.00  0.00           H  
ATOM   2793  HB2 ARG A 176      12.858 -10.679 -18.586  1.00  0.00           H  
ATOM   2794  HG3 ARG A 176      11.021  -9.449 -17.312  1.00  0.00           H  
ATOM   2795  HG2 ARG A 176       9.975 -10.834 -17.597  1.00  0.00           H  
ATOM   2796  HD3 ARG A 176      10.226 -10.545 -20.048  1.00  0.00           H  
ATOM   2797  HD2 ARG A 176      11.331  -9.211 -19.799  1.00  0.00           H  
ATOM   2798  HE  ARG A 176       9.225  -8.322 -18.430  1.00  0.00           H  
ATOM   2799 HH12 ARG A 176       7.856  -8.920 -22.170  1.00  0.00           H  
ATOM   2800 HH11 ARG A 176       9.229  -9.842 -21.600  1.00  0.00           H  
ATOM   2801 HH22 ARG A 176       6.879  -7.451 -20.927  1.00  0.00           H  
ATOM   2802 HH21 ARG A 176       7.420  -7.120 -19.297  1.00  0.00           H  
ATOM   2803  N   PRO A 177      12.451 -14.041 -16.361  1.00 89.36           N  
ATOM   2804  CA  PRO A 177      10.999 -14.086 -16.142  1.00 89.36           C  
ATOM   2805  C   PRO A 177      10.566 -13.787 -14.695  1.00 89.36           C  
ATOM   2806  O   PRO A 177       9.386 -13.525 -14.460  1.00 89.36           O  
ATOM   2807  CB  PRO A 177      10.611 -15.510 -16.546  1.00 89.36           C  
ATOM   2808  CG  PRO A 177      11.830 -16.333 -16.129  1.00 89.36           C  
ATOM   2809  CD  PRO A 177      12.998 -15.391 -16.417  1.00 89.36           C  
ATOM   2810  HA  PRO A 177      10.514 -13.378 -16.814  1.00  0.00           H  
ATOM   2811  HB3 PRO A 177      10.498 -15.558 -17.629  1.00  0.00           H  
ATOM   2812  HB2 PRO A 177       9.747 -15.827 -15.962  1.00  0.00           H  
ATOM   2813  HG3 PRO A 177      11.909 -17.210 -16.771  1.00  0.00           H  
ATOM   2814  HG2 PRO A 177      11.782 -16.529 -15.058  1.00  0.00           H  
ATOM   2815  HD2 PRO A 177      13.756 -15.507 -15.642  1.00  0.00           H  
ATOM   2816  HD3 PRO A 177      13.381 -15.585 -17.419  1.00  0.00           H  
ATOM   2817  N   TYR A 178      11.499 -13.795 -13.738  1.00 92.50           N  
ATOM   2818  CA  TYR A 178      11.217 -13.722 -12.301  1.00 92.50           C  
ATOM   2819  C   TYR A 178      10.336 -12.527 -11.915  1.00 92.50           C  
ATOM   2820  O   TYR A 178       9.311 -12.709 -11.265  1.00 92.50           O  
ATOM   2821  CB  TYR A 178      12.548 -13.687 -11.540  1.00 92.50           C  
ATOM   2822  CG  TYR A 178      12.390 -13.557 -10.039  1.00 92.50           C  
ATOM   2823  CD1 TYR A 178      12.351 -12.281  -9.453  1.00 92.50           C  
ATOM   2824  CD2 TYR A 178      12.264 -14.701  -9.234  1.00 92.50           C  
ATOM   2825  CE1 TYR A 178      12.266 -12.140  -8.054  1.00 92.50           C  
ATOM   2826  CE2 TYR A 178      12.146 -14.570  -7.838  1.00 92.50           C  
ATOM   2827  OH  TYR A 178      12.103 -13.175  -5.898  1.00 92.50           O  
ATOM   2828  CZ  TYR A 178      12.171 -13.291  -7.245  1.00 92.50           C  
ATOM   2829  H   TYR A 178      12.476 -13.855 -13.986  1.00  0.00           H  
ATOM   2830  HA  TYR A 178      10.691 -14.633 -12.015  1.00  0.00           H  
ATOM   2831  HB3 TYR A 178      13.156 -12.862 -11.912  1.00  0.00           H  
ATOM   2832  HB2 TYR A 178      13.118 -14.588 -11.767  1.00  0.00           H  
ATOM   2833  HD1 TYR A 178      12.386 -11.399 -10.076  1.00  0.00           H  
ATOM   2834  HD2 TYR A 178      12.258 -15.682  -9.686  1.00  0.00           H  
ATOM   2835  HE1 TYR A 178      12.274 -11.156  -7.609  1.00  0.00           H  
ATOM   2836  HE2 TYR A 178      12.036 -15.449  -7.220  1.00  0.00           H  
ATOM   2837  HH  TYR A 178      12.043 -14.048  -5.504  1.00  0.00           H  
ATOM   2838  N   THR A 179      10.669 -11.315 -12.366  1.00 91.70           N  
ATOM   2839  CA  THR A 179       9.908 -10.101 -12.017  1.00 91.70           C  
ATOM   2840  C   THR A 179       8.488 -10.119 -12.569  1.00 91.70           C  
ATOM   2841  O   THR A 179       7.569  -9.635 -11.917  1.00 91.70           O  
ATOM   2842  CB  THR A 179      10.604  -8.834 -12.527  1.00 91.70           C  
ATOM   2843  CG2 THR A 179      11.948  -8.620 -11.839  1.00 91.70           C  
ATOM   2844  OG1 THR A 179      10.819  -8.900 -13.922  1.00 91.70           O  
ATOM   2845  H   THR A 179      11.470 -11.204 -12.971  1.00  0.00           H  
ATOM   2846  HA  THR A 179       9.848 -10.040 -10.930  1.00  0.00           H  
ATOM   2847  HB  THR A 179       9.965  -7.977 -12.314  1.00  0.00           H  
ATOM   2848 HG21 THR A 179      12.414  -7.713 -12.225  1.00  0.00           H  
ATOM   2849 HG22 THR A 179      11.795  -8.521 -10.764  1.00  0.00           H  
ATOM   2850 HG23 THR A 179      12.597  -9.473 -12.036  1.00  0.00           H  
ATOM   2851  HG1 THR A 179      11.255  -8.097 -14.217  1.00  0.00           H  
ATOM   2852  N   THR A 180       8.281 -10.707 -13.750  1.00 87.56           N  
ATOM   2853  CA  THR A 180       6.947 -10.816 -14.359  1.00 87.56           C  
ATOM   2854  C   THR A 180       6.085 -11.810 -13.593  1.00 87.56           C  
ATOM   2855  O   THR A 180       4.939 -11.498 -13.272  1.00 87.56           O  
ATOM   2856  CB  THR A 180       7.060 -11.207 -15.836  1.00 87.56           C  
ATOM   2857  CG2 THR A 180       5.712 -11.283 -16.549  1.00 87.56           C  
ATOM   2858  OG1 THR A 180       7.824 -10.211 -16.480  1.00 87.56           O  
ATOM   2859  H   THR A 180       9.058 -11.099 -14.262  1.00  0.00           H  
ATOM   2860  HA  THR A 180       6.468  -9.838 -14.303  1.00  0.00           H  
ATOM   2861  HB  THR A 180       7.570 -12.167 -15.920  1.00  0.00           H  
ATOM   2862 HG21 THR A 180       5.867 -11.565 -17.591  1.00  0.00           H  
ATOM   2863 HG22 THR A 180       5.084 -12.028 -16.061  1.00  0.00           H  
ATOM   2864 HG23 THR A 180       5.222 -10.310 -16.505  1.00  0.00           H  
ATOM   2865  HG1 THR A 180       7.913 -10.428 -17.411  1.00  0.00           H  
ATOM   2866  N   ILE A 181       6.651 -12.965 -13.230  1.00 90.32           N  
ATOM   2867  CA  ILE A 181       5.973 -13.964 -12.396  1.00 90.32           C  
ATOM   2868  C   ILE A 181       5.643 -13.364 -11.027  1.00 90.32           C  
ATOM   2869  O   ILE A 181       4.504 -13.454 -10.583  1.00 90.32           O  
ATOM   2870  CB  ILE A 181       6.836 -15.240 -12.276  1.00 90.32           C  
ATOM   2871  CG1 ILE A 181       6.969 -15.922 -13.658  1.00 90.32           C  
ATOM   2872  CG2 ILE A 181       6.231 -16.218 -11.251  1.00 90.32           C  
ATOM   2873  CD1 ILE A 181       8.015 -17.044 -13.698  1.00 90.32           C  
ATOM   2874  H   ILE A 181       7.590 -13.184 -13.531  1.00  0.00           H  
ATOM   2875  HA  ILE A 181       5.036 -14.233 -12.883  1.00  0.00           H  
ATOM   2876  HB  ILE A 181       7.831 -14.954 -11.935  1.00  0.00           H  
ATOM   2877 HG13 ILE A 181       7.215 -15.172 -14.409  1.00  0.00           H  
ATOM   2878 HG12 ILE A 181       6.000 -16.320 -13.959  1.00  0.00           H  
ATOM   2879 HG21 ILE A 181       6.856 -17.108 -11.184  1.00  0.00           H  
ATOM   2880 HG22 ILE A 181       6.180 -15.736 -10.275  1.00  0.00           H  
ATOM   2881 HG23 ILE A 181       5.228 -16.502 -11.568  1.00  0.00           H  
ATOM   2882 HD11 ILE A 181       8.050 -17.473 -14.699  1.00  0.00           H  
ATOM   2883 HD12 ILE A 181       8.994 -16.638 -13.443  1.00  0.00           H  
ATOM   2884 HD13 ILE A 181       7.745 -17.819 -12.980  1.00  0.00           H  
ATOM   2885  N   LEU A 182       6.603 -12.696 -10.386  1.00 92.60           N  
ATOM   2886  CA  LEU A 182       6.429 -12.110  -9.061  1.00 92.60           C  
ATOM   2887  C   LEU A 182       5.336 -11.035  -9.043  1.00 92.60           C  
ATOM   2888  O   LEU A 182       4.422 -11.098  -8.223  1.00 92.60           O  
ATOM   2889  CB  LEU A 182       7.783 -11.546  -8.602  1.00 92.60           C  
ATOM   2890  CG  LEU A 182       7.785 -11.088  -7.137  1.00 92.60           C  
ATOM   2891  CD1 LEU A 182       7.553 -12.286  -6.212  1.00 92.60           C  
ATOM   2892  CD2 LEU A 182       9.128 -10.442  -6.824  1.00 92.60           C  
ATOM   2893  H   LEU A 182       7.508 -12.574 -10.817  1.00  0.00           H  
ATOM   2894  HA  LEU A 182       6.139 -12.903  -8.372  1.00  0.00           H  
ATOM   2895  HB3 LEU A 182       8.063 -10.710  -9.243  1.00  0.00           H  
ATOM   2896  HB2 LEU A 182       8.557 -12.300  -8.746  1.00  0.00           H  
ATOM   2897  HG  LEU A 182       6.990 -10.358  -6.987  1.00  0.00           H  
ATOM   2898 HD11 LEU A 182       7.556 -11.951  -5.175  1.00  0.00           H  
ATOM   2899 HD12 LEU A 182       6.591 -12.743  -6.443  1.00  0.00           H  
ATOM   2900 HD13 LEU A 182       8.347 -13.018  -6.359  1.00  0.00           H  
ATOM   2901 HD21 LEU A 182       9.140 -10.113  -5.785  1.00  0.00           H  
ATOM   2902 HD22 LEU A 182       9.926 -11.166  -6.984  1.00  0.00           H  
ATOM   2903 HD23 LEU A 182       9.280  -9.584  -7.478  1.00  0.00           H  
ATOM   2904  N   MET A 183       5.390 -10.080  -9.976  1.00 89.28           N  
ATOM   2905  CA  MET A 183       4.365  -9.037 -10.100  1.00 89.28           C  
ATOM   2906  C   MET A 183       2.992  -9.645 -10.413  1.00 89.28           C  
ATOM   2907  O   MET A 183       1.991  -9.215  -9.842  1.00 89.28           O  
ATOM   2908  CB  MET A 183       4.776  -8.023 -11.181  1.00 89.28           C  
ATOM   2909  CG  MET A 183       6.003  -7.200 -10.760  1.00 89.28           C  
ATOM   2910  SD  MET A 183       5.707  -5.987  -9.445  1.00 89.28           S  
ATOM   2911  CE  MET A 183       5.490  -4.494 -10.444  1.00 89.28           C  
ATOM   2912  H   MET A 183       6.158 -10.057 -10.631  1.00  0.00           H  
ATOM   2913  HA  MET A 183       4.296  -8.511  -9.148  1.00  0.00           H  
ATOM   2914  HB3 MET A 183       3.942  -7.352 -11.384  1.00  0.00           H  
ATOM   2915  HB2 MET A 183       4.995  -8.551 -12.109  1.00  0.00           H  
ATOM   2916  HG3 MET A 183       6.413  -6.692 -11.633  1.00  0.00           H  
ATOM   2917  HG2 MET A 183       6.802  -7.875 -10.454  1.00  0.00           H  
ATOM   2918  HE1 MET A 183       5.298  -3.643  -9.790  1.00  0.00           H  
ATOM   2919  HE2 MET A 183       6.395  -4.309 -11.023  1.00  0.00           H  
ATOM   2920  HE3 MET A 183       4.647  -4.629 -11.121  1.00  0.00           H  
ATOM   2921  N   GLY A 184       2.951 -10.686 -11.254  1.00 87.26           N  
ATOM   2922  CA  GLY A 184       1.745 -11.466 -11.522  1.00 87.26           C  
ATOM   2923  C   GLY A 184       1.176 -12.123 -10.263  1.00 87.26           C  
ATOM   2924  O   GLY A 184      -0.010 -11.965  -9.990  1.00 87.26           O  
ATOM   2925  H   GLY A 184       3.786 -10.971 -11.745  1.00  0.00           H  
ATOM   2926  HA3 GLY A 184       1.968 -12.234 -12.262  1.00  0.00           H  
ATOM   2927  HA2 GLY A 184       0.988 -10.821 -11.968  1.00  0.00           H  
ATOM   2928  N   ILE A 185       2.010 -12.787  -9.454  1.00 91.56           N  
ATOM   2929  CA  ILE A 185       1.600 -13.423  -8.193  1.00 91.56           C  
ATOM   2930  C   ILE A 185       1.020 -12.388  -7.235  1.00 91.56           C  
ATOM   2931  O   ILE A 185      -0.094 -12.584  -6.762  1.00 91.56           O  
ATOM   2932  CB  ILE A 185       2.767 -14.203  -7.541  1.00 91.56           C  
ATOM   2933  CG1 ILE A 185       3.071 -15.477  -8.360  1.00 91.56           C  
ATOM   2934  CG2 ILE A 185       2.446 -14.592  -6.080  1.00 91.56           C  
ATOM   2935  CD1 ILE A 185       4.392 -16.155  -7.974  1.00 91.56           C  
ATOM   2936  H   ILE A 185       2.987 -12.874  -9.697  1.00  0.00           H  
ATOM   2937  HA  ILE A 185       0.811 -14.139  -8.424  1.00  0.00           H  
ATOM   2938  HB  ILE A 185       3.653 -13.568  -7.544  1.00  0.00           H  
ATOM   2939 HG13 ILE A 185       3.088 -15.229  -9.421  1.00  0.00           H  
ATOM   2940 HG12 ILE A 185       2.252 -16.187  -8.242  1.00  0.00           H  
ATOM   2941 HG21 ILE A 185       3.288 -15.138  -5.655  1.00  0.00           H  
ATOM   2942 HG22 ILE A 185       2.266 -13.690  -5.495  1.00  0.00           H  
ATOM   2943 HG23 ILE A 185       1.557 -15.222  -6.058  1.00  0.00           H  
ATOM   2944 HD11 ILE A 185       4.539 -17.042  -8.590  1.00  0.00           H  
ATOM   2945 HD12 ILE A 185       5.217 -15.461  -8.134  1.00  0.00           H  
ATOM   2946 HD13 ILE A 185       4.359 -16.444  -6.924  1.00  0.00           H  
ATOM   2947  N   TYR A 186       1.721 -11.282  -6.966  1.00 92.33           N  
ATOM   2948  CA  TYR A 186       1.229 -10.255  -6.039  1.00 92.33           C  
ATOM   2949  C   TYR A 186      -0.094  -9.652  -6.496  1.00 92.33           C  
ATOM   2950  O   TYR A 186      -1.002  -9.453  -5.689  1.00 92.33           O  
ATOM   2951  CB  TYR A 186       2.271  -9.143  -5.877  1.00 92.33           C  
ATOM   2952  CG  TYR A 186       3.246  -9.437  -4.765  1.00 92.33           C  
ATOM   2953  CD1 TYR A 186       2.865  -9.194  -3.433  1.00 92.33           C  
ATOM   2954  CD2 TYR A 186       4.508  -9.986  -5.051  1.00 92.33           C  
ATOM   2955  CE1 TYR A 186       3.748  -9.510  -2.388  1.00 92.33           C  
ATOM   2956  CE2 TYR A 186       5.393 -10.298  -4.006  1.00 92.33           C  
ATOM   2957  OH  TYR A 186       5.862 -10.342  -1.658  1.00 92.33           O  
ATOM   2958  CZ  TYR A 186       5.014 -10.059  -2.673  1.00 92.33           C  
ATOM   2959  H   TYR A 186       2.618 -11.133  -7.406  1.00  0.00           H  
ATOM   2960  HA  TYR A 186       1.073 -10.721  -5.066  1.00  0.00           H  
ATOM   2961  HB3 TYR A 186       1.765  -8.199  -5.675  1.00  0.00           H  
ATOM   2962  HB2 TYR A 186       2.816  -9.017  -6.813  1.00  0.00           H  
ATOM   2963  HD1 TYR A 186       1.897  -8.766  -3.218  1.00  0.00           H  
ATOM   2964  HD2 TYR A 186       4.798 -10.168  -6.075  1.00  0.00           H  
ATOM   2965  HE1 TYR A 186       3.457  -9.332  -1.363  1.00  0.00           H  
ATOM   2966  HE2 TYR A 186       6.362 -10.720  -4.227  1.00  0.00           H  
ATOM   2967  HH  TYR A 186       6.676 -10.707  -2.013  1.00  0.00           H  
ATOM   2968  N   PHE A 187      -0.221  -9.389  -7.792  1.00 86.76           N  
ATOM   2969  CA  PHE A 187      -1.428  -8.795  -8.335  1.00 86.76           C  
ATOM   2970  C   PHE A 187      -2.609  -9.769  -8.335  1.00 86.76           C  
ATOM   2971  O   PHE A 187      -3.694  -9.415  -7.876  1.00 86.76           O  
ATOM   2972  CB  PHE A 187      -1.114  -8.287  -9.731  1.00 86.76           C  
ATOM   2973  CG  PHE A 187      -2.255  -7.488 -10.290  1.00 86.76           C  
ATOM   2974  CD1 PHE A 187      -3.094  -8.057 -11.263  1.00 86.76           C  
ATOM   2975  CD2 PHE A 187      -2.439  -6.158  -9.865  1.00 86.76           C  
ATOM   2976  CE1 PHE A 187      -4.103  -7.278 -11.838  1.00 86.76           C  
ATOM   2977  CE2 PHE A 187      -3.469  -5.388 -10.420  1.00 86.76           C  
ATOM   2978  CZ  PHE A 187      -4.292  -5.959 -11.402  1.00 86.76           C  
ATOM   2979  H   PHE A 187       0.535  -9.603  -8.427  1.00  0.00           H  
ATOM   2980  HA  PHE A 187      -1.694  -7.939  -7.714  1.00  0.00           H  
ATOM   2981  HB3 PHE A 187      -0.908  -9.133 -10.387  1.00  0.00           H  
ATOM   2982  HB2 PHE A 187      -0.218  -7.667  -9.698  1.00  0.00           H  
ATOM   2983  HD1 PHE A 187      -2.956  -9.086 -11.560  1.00  0.00           H  
ATOM   2984  HD2 PHE A 187      -1.787  -5.736  -9.114  1.00  0.00           H  
ATOM   2985  HE1 PHE A 187      -4.731  -7.693 -12.613  1.00  0.00           H  
ATOM   2986  HE2 PHE A 187      -3.620  -4.371 -10.091  1.00  0.00           H  
ATOM   2987  HZ  PHE A 187      -5.085  -5.359 -11.824  1.00  0.00           H  
ATOM   2988  N   VAL A 188      -2.402 -11.009  -8.786  1.00 88.79           N  
ATOM   2989  CA  VAL A 188      -3.438 -12.051  -8.771  1.00 88.79           C  
ATOM   2990  C   VAL A 188      -3.828 -12.388  -7.338  1.00 88.79           C  
ATOM   2991  O   VAL A 188      -5.019 -12.447  -7.045  1.00 88.79           O  
ATOM   2992  CB  VAL A 188      -2.982 -13.308  -9.537  1.00 88.79           C  
ATOM   2993  CG1 VAL A 188      -3.958 -14.482  -9.371  1.00 88.79           C  
ATOM   2994  CG2 VAL A 188      -2.887 -13.009 -11.040  1.00 88.79           C  
ATOM   2995  H   VAL A 188      -1.500 -11.266  -9.159  1.00  0.00           H  
ATOM   2996  HA  VAL A 188      -4.320 -11.654  -9.274  1.00  0.00           H  
ATOM   2997  HB  VAL A 188      -2.000 -13.609  -9.172  1.00  0.00           H  
ATOM   2998 HG11 VAL A 188      -3.591 -15.342  -9.930  1.00  0.00           H  
ATOM   2999 HG12 VAL A 188      -4.038 -14.742  -8.316  1.00  0.00           H  
ATOM   3000 HG13 VAL A 188      -4.939 -14.196  -9.749  1.00  0.00           H  
ATOM   3001 HG21 VAL A 188      -2.564 -13.905 -11.570  1.00  0.00           H  
ATOM   3002 HG22 VAL A 188      -3.864 -12.700 -11.412  1.00  0.00           H  
ATOM   3003 HG23 VAL A 188      -2.166 -12.209 -11.207  1.00  0.00           H  
ATOM   3004  N   LEU A 189      -2.864 -12.547  -6.427  1.00 87.94           N  
ATOM   3005  CA  LEU A 189      -3.113 -12.775  -5.004  1.00 87.94           C  
ATOM   3006  C   LEU A 189      -3.928 -11.627  -4.404  1.00 87.94           C  
ATOM   3007  O   LEU A 189      -4.946 -11.881  -3.762  1.00 87.94           O  
ATOM   3008  CB  LEU A 189      -1.768 -12.940  -4.271  1.00 87.94           C  
ATOM   3009  CG  LEU A 189      -1.883 -13.158  -2.752  1.00 87.94           C  
ATOM   3010  CD1 LEU A 189      -2.565 -14.485  -2.417  1.00 87.94           C  
ATOM   3011  CD2 LEU A 189      -0.490 -13.148  -2.124  1.00 87.94           C  
ATOM   3012  H   LEU A 189      -1.894 -12.513  -6.707  1.00  0.00           H  
ATOM   3013  HA  LEU A 189      -3.682 -13.698  -4.895  1.00  0.00           H  
ATOM   3014  HB3 LEU A 189      -1.143 -12.068  -4.464  1.00  0.00           H  
ATOM   3015  HB2 LEU A 189      -1.215 -13.769  -4.714  1.00  0.00           H  
ATOM   3016  HG  LEU A 189      -2.468 -12.344  -2.323  1.00  0.00           H  
ATOM   3017 HD11 LEU A 189      -2.626 -14.600  -1.335  1.00  0.00           H  
ATOM   3018 HD12 LEU A 189      -3.569 -14.495  -2.840  1.00  0.00           H  
ATOM   3019 HD13 LEU A 189      -1.986 -15.308  -2.837  1.00  0.00           H  
ATOM   3020 HD21 LEU A 189      -0.575 -13.303  -1.048  1.00  0.00           H  
ATOM   3021 HD22 LEU A 189       0.111 -13.946  -2.559  1.00  0.00           H  
ATOM   3022 HD23 LEU A 189      -0.011 -12.188  -2.316  1.00  0.00           H  
ATOM   3023  N   GLY A 190      -3.520 -10.379  -4.642  1.00 88.45           N  
ATOM   3024  CA  GLY A 190      -4.220  -9.190  -4.162  1.00 88.45           C  
ATOM   3025  C   GLY A 190      -5.652  -9.112  -4.683  1.00 88.45           C  
ATOM   3026  O   GLY A 190      -6.592  -9.010  -3.896  1.00 88.45           O  
ATOM   3027  H   GLY A 190      -2.682 -10.216  -5.182  1.00  0.00           H  
ATOM   3028  HA3 GLY A 190      -3.673  -8.299  -4.470  1.00  0.00           H  
ATOM   3029  HA2 GLY A 190      -4.230  -9.191  -3.072  1.00  0.00           H  
ATOM   3030  N   LEU A 191      -5.837  -9.224  -6.001  1.00 89.42           N  
ATOM   3031  CA  LEU A 191      -7.158  -9.125  -6.616  1.00 89.42           C  
ATOM   3032  C   LEU A 191      -8.093 -10.266  -6.219  1.00 89.42           C  
ATOM   3033  O   LEU A 191      -9.234 -10.023  -5.821  1.00 89.42           O  
ATOM   3034  CB  LEU A 191      -7.058  -9.049  -8.145  1.00 89.42           C  
ATOM   3035  CG  LEU A 191      -6.557  -7.725  -8.747  1.00 89.42           C  
ATOM   3036  CD1 LEU A 191      -6.816  -7.812 -10.249  1.00 89.42           C  
ATOM   3037  CD2 LEU A 191      -7.292  -6.487  -8.230  1.00 89.42           C  
ATOM   3038  H   LEU A 191      -5.047  -9.383  -6.610  1.00  0.00           H  
ATOM   3039  HA  LEU A 191      -7.611  -8.196  -6.271  1.00  0.00           H  
ATOM   3040  HB3 LEU A 191      -8.026  -9.297  -8.580  1.00  0.00           H  
ATOM   3041  HB2 LEU A 191      -6.432  -9.866  -8.504  1.00  0.00           H  
ATOM   3042  HG  LEU A 191      -5.488  -7.620  -8.564  1.00  0.00           H  
ATOM   3043 HD11 LEU A 191      -6.478  -6.894 -10.730  1.00  0.00           H  
ATOM   3044 HD12 LEU A 191      -6.272  -8.661 -10.664  1.00  0.00           H  
ATOM   3045 HD13 LEU A 191      -7.883  -7.943 -10.427  1.00  0.00           H  
ATOM   3046 HD21 LEU A 191      -6.880  -5.595  -8.702  1.00  0.00           H  
ATOM   3047 HD22 LEU A 191      -8.352  -6.567  -8.469  1.00  0.00           H  
ATOM   3048 HD23 LEU A 191      -7.168  -6.415  -7.149  1.00  0.00           H  
ATOM   3049  N   SER A 192      -7.619 -11.506  -6.338  1.00 90.15           N  
ATOM   3050  CA  SER A 192      -8.445 -12.687  -6.092  1.00 90.15           C  
ATOM   3051  C   SER A 192      -8.809 -12.815  -4.619  1.00 90.15           C  
ATOM   3052  O   SER A 192      -9.988 -12.959  -4.307  1.00 90.15           O  
ATOM   3053  CB  SER A 192      -7.777 -13.968  -6.603  1.00 90.15           C  
ATOM   3054  OG  SER A 192      -6.563 -14.222  -5.928  1.00 90.15           O  
ATOM   3055  H   SER A 192      -6.657 -11.655  -6.607  1.00  0.00           H  
ATOM   3056  HA  SER A 192      -9.374 -12.558  -6.648  1.00  0.00           H  
ATOM   3057  HB3 SER A 192      -7.585 -13.876  -7.672  1.00  0.00           H  
ATOM   3058  HB2 SER A 192      -8.454 -14.811  -6.462  1.00  0.00           H  
ATOM   3059  HG  SER A 192      -6.169 -15.028  -6.269  1.00  0.00           H  
ATOM   3060  N   SER A 193      -7.843 -12.700  -3.702  1.00 92.09           N  
ATOM   3061  CA  SER A 193      -8.113 -12.893  -2.274  1.00 92.09           C  
ATOM   3062  C   SER A 193      -9.075 -11.835  -1.739  1.00 92.09           C  
ATOM   3063  O   SER A 193     -10.083 -12.175  -1.115  1.00 92.09           O  
ATOM   3064  CB  SER A 193      -6.821 -12.919  -1.455  1.00 92.09           C  
ATOM   3065  OG  SER A 193      -6.193 -11.660  -1.460  1.00 92.09           O  
ATOM   3066  H   SER A 193      -6.900 -12.475  -3.987  1.00  0.00           H  
ATOM   3067  HA  SER A 193      -8.595 -13.864  -2.159  1.00  0.00           H  
ATOM   3068  HB3 SER A 193      -6.143 -13.664  -1.871  1.00  0.00           H  
ATOM   3069  HB2 SER A 193      -7.048 -13.207  -0.429  1.00  0.00           H  
ATOM   3070  HG  SER A 193      -5.387 -11.702  -0.941  1.00  0.00           H  
ATOM   3071  N   VAL A 194      -8.831 -10.558  -2.045  1.00 92.59           N  
ATOM   3072  CA  VAL A 194      -9.691  -9.470  -1.584  1.00 92.59           C  
ATOM   3073  C   VAL A 194     -11.068  -9.567  -2.239  1.00 92.59           C  
ATOM   3074  O   VAL A 194     -12.078  -9.504  -1.533  1.00 92.59           O  
ATOM   3075  CB  VAL A 194      -9.025  -8.104  -1.811  1.00 92.59           C  
ATOM   3076  CG1 VAL A 194      -9.958  -7.007  -1.303  1.00 92.59           C  
ATOM   3077  CG2 VAL A 194      -7.712  -7.976  -1.027  1.00 92.59           C  
ATOM   3078  H   VAL A 194      -8.030 -10.319  -2.612  1.00  0.00           H  
ATOM   3079  HA  VAL A 194      -9.829  -9.593  -0.510  1.00  0.00           H  
ATOM   3080  HB  VAL A 194      -8.834  -7.961  -2.874  1.00  0.00           H  
ATOM   3081 HG11 VAL A 194      -9.494  -6.033  -1.460  1.00  0.00           H  
ATOM   3082 HG12 VAL A 194     -10.902  -7.051  -1.847  1.00  0.00           H  
ATOM   3083 HG13 VAL A 194     -10.145  -7.153  -0.239  1.00  0.00           H  
ATOM   3084 HG21 VAL A 194      -7.271  -6.997  -1.213  1.00  0.00           H  
ATOM   3085 HG22 VAL A 194      -7.912  -8.087   0.039  1.00  0.00           H  
ATOM   3086 HG23 VAL A 194      -7.019  -8.753  -1.349  1.00  0.00           H  
ATOM   3087  N   GLY A 195     -11.133  -9.811  -3.552  1.00 91.42           N  
ATOM   3088  CA  GLY A 195     -12.394 -10.026  -4.265  1.00 91.42           C  
ATOM   3089  C   GLY A 195     -13.230 -11.156  -3.656  1.00 91.42           C  
ATOM   3090  O   GLY A 195     -14.414 -10.964  -3.368  1.00 91.42           O  
ATOM   3091  H   GLY A 195     -10.286  -9.854  -4.100  1.00  0.00           H  
ATOM   3092  HA3 GLY A 195     -12.185 -10.253  -5.310  1.00  0.00           H  
ATOM   3093  HA2 GLY A 195     -12.974  -9.103  -4.261  1.00  0.00           H  
ATOM   3094  N   ILE A 196     -12.607 -12.302  -3.363  1.00 94.84           N  
ATOM   3095  CA  ILE A 196     -13.259 -13.448  -2.715  1.00 94.84           C  
ATOM   3096  C   ILE A 196     -13.801 -13.054  -1.339  1.00 94.84           C  
ATOM   3097  O   ILE A 196     -14.988 -13.266  -1.077  1.00 94.84           O  
ATOM   3098  CB  ILE A 196     -12.296 -14.658  -2.638  1.00 94.84           C  
ATOM   3099  CG1 ILE A 196     -12.077 -15.254  -4.049  1.00 94.84           C  
ATOM   3100  CG2 ILE A 196     -12.838 -15.755  -1.699  1.00 94.84           C  
ATOM   3101  CD1 ILE A 196     -10.853 -16.176  -4.140  1.00 94.84           C  
ATOM   3102  H   ILE A 196     -11.629 -12.417  -3.588  1.00  0.00           H  
ATOM   3103  HA  ILE A 196     -14.108 -13.739  -3.334  1.00  0.00           H  
ATOM   3104  HB  ILE A 196     -11.336 -14.314  -2.253  1.00  0.00           H  
ATOM   3105 HG13 ILE A 196     -11.975 -14.445  -4.772  1.00  0.00           H  
ATOM   3106 HG12 ILE A 196     -12.968 -15.804  -4.351  1.00  0.00           H  
ATOM   3107 HG21 ILE A 196     -12.136 -16.588  -1.670  1.00  0.00           H  
ATOM   3108 HG22 ILE A 196     -12.959 -15.347  -0.695  1.00  0.00           H  
ATOM   3109 HG23 ILE A 196     -13.802 -16.106  -2.067  1.00  0.00           H  
ATOM   3110 HD11 ILE A 196     -10.760 -16.558  -5.157  1.00  0.00           H  
ATOM   3111 HD12 ILE A 196      -9.955 -15.616  -3.880  1.00  0.00           H  
ATOM   3112 HD13 ILE A 196     -10.973 -17.010  -3.449  1.00  0.00           H  
ATOM   3113  N   PHE A 197     -12.989 -12.446  -0.468  1.00 96.65           N  
ATOM   3114  CA  PHE A 197     -13.447 -12.068   0.872  1.00 96.65           C  
ATOM   3115  C   PHE A 197     -14.604 -11.067   0.831  1.00 96.65           C  
ATOM   3116  O   PHE A 197     -15.563 -11.235   1.584  1.00 96.65           O  
ATOM   3117  CB  PHE A 197     -12.284 -11.537   1.720  1.00 96.65           C  
ATOM   3118  CG  PHE A 197     -11.292 -12.597   2.161  1.00 96.65           C  
ATOM   3119  CD1 PHE A 197     -11.736 -13.746   2.848  1.00 96.65           C  
ATOM   3120  CD2 PHE A 197      -9.920 -12.437   1.893  1.00 96.65           C  
ATOM   3121  CE1 PHE A 197     -10.821 -14.748   3.213  1.00 96.65           C  
ATOM   3122  CE2 PHE A 197      -9.005 -13.437   2.260  1.00 96.65           C  
ATOM   3123  CZ  PHE A 197      -9.457 -14.599   2.906  1.00 96.65           C  
ATOM   3124  H   PHE A 197     -12.036 -12.237  -0.728  1.00  0.00           H  
ATOM   3125  HA  PHE A 197     -13.816 -12.972   1.356  1.00  0.00           H  
ATOM   3126  HB3 PHE A 197     -12.681 -11.026   2.598  1.00  0.00           H  
ATOM   3127  HB2 PHE A 197     -11.759 -10.759   1.166  1.00  0.00           H  
ATOM   3128  HD1 PHE A 197     -12.782 -13.857   3.095  1.00  0.00           H  
ATOM   3129  HD2 PHE A 197      -9.566 -11.542   1.403  1.00  0.00           H  
ATOM   3130  HE1 PHE A 197     -11.166 -15.632   3.729  1.00  0.00           H  
ATOM   3131  HE2 PHE A 197      -7.954 -13.312   2.045  1.00  0.00           H  
ATOM   3132  HZ  PHE A 197      -8.756 -15.378   3.167  1.00  0.00           H  
ATOM   3133  N   TYR A 198     -14.598 -10.085  -0.074  1.00 94.90           N  
ATOM   3134  CA  TYR A 198     -15.729  -9.160  -0.213  1.00 94.90           C  
ATOM   3135  C   TYR A 198     -16.980  -9.818  -0.794  1.00 94.90           C  
ATOM   3136  O   TYR A 198     -18.083  -9.540  -0.315  1.00 94.90           O  
ATOM   3137  CB  TYR A 198     -15.331  -7.913  -1.004  1.00 94.90           C  
ATOM   3138  CG  TYR A 198     -14.631  -6.906  -0.121  1.00 94.90           C  
ATOM   3139  CD1 TYR A 198     -15.373  -6.142   0.800  1.00 94.90           C  
ATOM   3140  CD2 TYR A 198     -13.236  -6.773  -0.181  1.00 94.90           C  
ATOM   3141  CE1 TYR A 198     -14.704  -5.277   1.687  1.00 94.90           C  
ATOM   3142  CE2 TYR A 198     -12.568  -5.889   0.680  1.00 94.90           C  
ATOM   3143  OH  TYR A 198     -12.635  -4.345   2.470  1.00 94.90           O  
ATOM   3144  CZ  TYR A 198     -13.303  -5.155   1.621  1.00 94.90           C  
ATOM   3145  H   TYR A 198     -13.802  -9.965  -0.684  1.00  0.00           H  
ATOM   3146  HA  TYR A 198     -15.987  -8.826   0.792  1.00  0.00           H  
ATOM   3147  HB3 TYR A 198     -16.222  -7.458  -1.437  1.00  0.00           H  
ATOM   3148  HB2 TYR A 198     -14.671  -8.198  -1.823  1.00  0.00           H  
ATOM   3149  HD1 TYR A 198     -16.450  -6.221   0.824  1.00  0.00           H  
ATOM   3150  HD2 TYR A 198     -12.668  -7.353  -0.893  1.00  0.00           H  
ATOM   3151  HE1 TYR A 198     -15.266  -4.710   2.415  1.00  0.00           H  
ATOM   3152  HE2 TYR A 198     -11.496  -5.778   0.614  1.00  0.00           H  
ATOM   3153  HH  TYR A 198     -11.695  -4.387   2.280  1.00  0.00           H  
ATOM   3154  N   CYS A 199     -16.843 -10.740  -1.750  1.00 95.39           N  
ATOM   3155  CA  CYS A 199     -17.970 -11.550  -2.213  1.00 95.39           C  
ATOM   3156  C   CYS A 199     -18.574 -12.381  -1.072  1.00 95.39           C  
ATOM   3157  O   CYS A 199     -19.800 -12.447  -0.938  1.00 95.39           O  
ATOM   3158  CB  CYS A 199     -17.516 -12.461  -3.361  1.00 95.39           C  
ATOM   3159  SG  CYS A 199     -17.431 -11.531  -4.915  1.00 95.39           S  
ATOM   3160  H   CYS A 199     -15.941 -10.895  -2.176  1.00  0.00           H  
ATOM   3161  HA  CYS A 199     -18.741 -10.879  -2.593  1.00  0.00           H  
ATOM   3162  HB3 CYS A 199     -18.220 -13.286  -3.470  1.00  0.00           H  
ATOM   3163  HB2 CYS A 199     -16.534 -12.873  -3.130  1.00  0.00           H  
ATOM   3164  HG  CYS A 199     -17.034 -12.343  -5.899  1.00  0.00           H  
ATOM   3165  N   LEU A 200     -17.737 -12.987  -0.226  1.00 96.41           N  
ATOM   3166  CA  LEU A 200     -18.181 -13.744   0.946  1.00 96.41           C  
ATOM   3167  C   LEU A 200     -18.852 -12.842   1.987  1.00 96.41           C  
ATOM   3168  O   LEU A 200     -19.923 -13.193   2.482  1.00 96.41           O  
ATOM   3169  CB  LEU A 200     -16.993 -14.497   1.565  1.00 96.41           C  
ATOM   3170  CG  LEU A 200     -16.413 -15.637   0.710  1.00 96.41           C  
ATOM   3171  CD1 LEU A 200     -15.180 -16.204   1.410  1.00 96.41           C  
ATOM   3172  CD2 LEU A 200     -17.423 -16.767   0.493  1.00 96.41           C  
ATOM   3173  H   LEU A 200     -16.740 -12.936  -0.379  1.00  0.00           H  
ATOM   3174  HA  LEU A 200     -18.913 -14.481   0.615  1.00  0.00           H  
ATOM   3175  HB3 LEU A 200     -17.284 -14.890   2.539  1.00  0.00           H  
ATOM   3176  HB2 LEU A 200     -16.201 -13.787   1.803  1.00  0.00           H  
ATOM   3177  HG  LEU A 200     -16.117 -15.237  -0.259  1.00  0.00           H  
ATOM   3178 HD11 LEU A 200     -14.762 -17.013   0.811  1.00  0.00           H  
ATOM   3179 HD12 LEU A 200     -14.435 -15.417   1.528  1.00  0.00           H  
ATOM   3180 HD13 LEU A 200     -15.462 -16.587   2.391  1.00  0.00           H  
ATOM   3181 HD21 LEU A 200     -16.969 -17.549  -0.116  1.00  0.00           H  
ATOM   3182 HD22 LEU A 200     -17.717 -17.182   1.457  1.00  0.00           H  
ATOM   3183 HD23 LEU A 200     -18.303 -16.375  -0.017  1.00  0.00           H  
ATOM   3184  N   ILE A 201     -18.289 -11.663   2.264  1.00 94.91           N  
ATOM   3185  CA  ILE A 201     -18.898 -10.656   3.144  1.00 94.91           C  
ATOM   3186  C   ILE A 201     -20.277 -10.255   2.616  1.00 94.91           C  
ATOM   3187  O   ILE A 201     -21.247 -10.276   3.368  1.00 94.91           O  
ATOM   3188  CB  ILE A 201     -17.976  -9.424   3.289  1.00 94.91           C  
ATOM   3189  CG1 ILE A 201     -16.737  -9.760   4.146  1.00 94.91           C  
ATOM   3190  CG2 ILE A 201     -18.727  -8.243   3.929  1.00 94.91           C  
ATOM   3191  CD1 ILE A 201     -15.600  -8.735   4.020  1.00 94.91           C  
ATOM   3192  H   ILE A 201     -17.395 -11.423   1.860  1.00  0.00           H  
ATOM   3193  HA  ILE A 201     -19.028 -11.101   4.130  1.00  0.00           H  
ATOM   3194  HB  ILE A 201     -17.640  -9.124   2.296  1.00  0.00           H  
ATOM   3195 HG13 ILE A 201     -16.365 -10.748   3.873  1.00  0.00           H  
ATOM   3196 HG12 ILE A 201     -17.033  -9.845   5.192  1.00  0.00           H  
ATOM   3197 HG21 ILE A 201     -18.054  -7.390   4.019  1.00  0.00           H  
ATOM   3198 HG22 ILE A 201     -19.577  -7.970   3.304  1.00  0.00           H  
ATOM   3199 HG23 ILE A 201     -19.082  -8.531   4.918  1.00  0.00           H  
ATOM   3200 HD11 ILE A 201     -14.765  -9.039   4.651  1.00  0.00           H  
ATOM   3201 HD12 ILE A 201     -15.271  -8.683   2.982  1.00  0.00           H  
ATOM   3202 HD13 ILE A 201     -15.957  -7.755   4.337  1.00  0.00           H  
ATOM   3203  N   HIS A 202     -20.396  -9.932   1.327  1.00 93.35           N  
ATOM   3204  CA  HIS A 202     -21.672  -9.548   0.728  1.00 93.35           C  
ATOM   3205  C   HIS A 202     -22.712 -10.673   0.841  1.00 93.35           C  
ATOM   3206  O   HIS A 202     -23.849 -10.433   1.250  1.00 93.35           O  
ATOM   3207  CB  HIS A 202     -21.441  -9.148  -0.732  1.00 93.35           C  
ATOM   3208  CG  HIS A 202     -22.729  -8.810  -1.435  1.00 93.35           C  
ATOM   3209  CD2 HIS A 202     -23.400  -7.619  -1.386  1.00 93.35           C  
ATOM   3210  ND1 HIS A 202     -23.484  -9.671  -2.199  1.00 93.35           N  
ATOM   3211  CE1 HIS A 202     -24.578  -9.009  -2.608  1.00 93.35           C  
ATOM   3212  NE2 HIS A 202     -24.575  -7.760  -2.128  1.00 93.35           N  
ATOM   3213  H   HIS A 202     -19.585  -9.947   0.726  1.00  0.00           H  
ATOM   3214  HA  HIS A 202     -22.052  -8.678   1.264  1.00  0.00           H  
ATOM   3215  HB3 HIS A 202     -20.945  -9.964  -1.257  1.00  0.00           H  
ATOM   3216  HB2 HIS A 202     -20.771  -8.289  -0.771  1.00  0.00           H  
ATOM   3217  HD2 HIS A 202     -22.986  -6.788  -0.834  1.00  0.00           H  
ATOM   3218  HD1 HIS A 202     -23.167 -10.617  -2.356  1.00  0.00           H  
ATOM   3219  HE1 HIS A 202     -25.304  -9.503  -3.237  1.00  0.00           H  
ATOM   3220  N   ARG A 203     -22.318 -11.919   0.542  1.00 95.08           N  
ATOM   3221  CA  ARG A 203     -23.184 -13.097   0.718  1.00 95.08           C  
ATOM   3222  C   ARG A 203     -23.621 -13.261   2.172  1.00 95.08           C  
ATOM   3223  O   ARG A 203     -24.797 -13.518   2.415  1.00 95.08           O  
ATOM   3224  CB  ARG A 203     -22.462 -14.361   0.228  1.00 95.08           C  
ATOM   3225  CG  ARG A 203     -22.409 -14.450  -1.303  1.00 95.08           C  
ATOM   3226  CD  ARG A 203     -21.575 -15.664  -1.730  1.00 95.08           C  
ATOM   3227  NE  ARG A 203     -21.577 -15.845  -3.196  1.00 95.08           N  
ATOM   3228  NH1 ARG A 203     -20.247 -17.721  -3.279  1.00 95.08           N  
ATOM   3229  NH2 ARG A 203     -21.044 -16.858  -5.169  1.00 95.08           N1+
ATOM   3230  CZ  ARG A 203     -20.960 -16.803  -3.870  1.00 95.08           C  
ATOM   3231  H   ARG A 203     -21.390 -12.082   0.178  1.00  0.00           H  
ATOM   3232  HA  ARG A 203     -24.077 -12.957   0.108  1.00  0.00           H  
ATOM   3233  HB3 ARG A 203     -22.965 -15.243   0.625  1.00  0.00           H  
ATOM   3234  HB2 ARG A 203     -21.448 -14.377   0.627  1.00  0.00           H  
ATOM   3235  HG3 ARG A 203     -21.960 -13.542  -1.704  1.00  0.00           H  
ATOM   3236  HG2 ARG A 203     -23.421 -14.548  -1.696  1.00  0.00           H  
ATOM   3237  HD3 ARG A 203     -21.970 -16.561  -1.253  1.00  0.00           H  
ATOM   3238  HD2 ARG A 203     -20.550 -15.540  -1.381  1.00  0.00           H  
ATOM   3239  HE  ARG A 203     -22.114 -15.146  -3.689  1.00  0.00           H  
ATOM   3240 HH12 ARG A 203     -19.791 -18.436  -3.827  1.00  0.00           H  
ATOM   3241 HH11 ARG A 203     -20.151 -17.717  -2.274  1.00  0.00           H  
ATOM   3242 HH22 ARG A 203     -20.570 -17.592  -5.675  1.00  0.00           H  
ATOM   3243 HH21 ARG A 203     -21.583 -16.166  -5.670  1.00  0.00           H  
ATOM   3244  N   GLN A 204     -22.706 -13.083   3.122  1.00 93.95           N  
ATOM   3245  CA  GLN A 204     -23.004 -13.187   4.547  1.00 93.95           C  
ATOM   3246  C   GLN A 204     -23.983 -12.102   5.004  1.00 93.95           C  
ATOM   3247  O   GLN A 204     -24.970 -12.408   5.669  1.00 93.95           O  
ATOM   3248  CB  GLN A 204     -21.690 -13.140   5.346  1.00 93.95           C  
ATOM   3249  CG  GLN A 204     -21.916 -13.286   6.859  1.00 93.95           C  
ATOM   3250  CD  GLN A 204     -22.573 -14.606   7.256  1.00 93.95           C  
ATOM   3251  NE2 GLN A 204     -23.119 -14.689   8.448  1.00 93.95           N  
ATOM   3252  OE1 GLN A 204     -22.614 -15.574   6.510  1.00 93.95           O  
ATOM   3253  H   GLN A 204     -21.753 -12.865   2.870  1.00  0.00           H  
ATOM   3254  HA  GLN A 204     -23.470 -14.156   4.723  1.00  0.00           H  
ATOM   3255  HB3 GLN A 204     -21.177 -12.199   5.145  1.00  0.00           H  
ATOM   3256  HB2 GLN A 204     -21.027 -13.933   5.000  1.00  0.00           H  
ATOM   3257  HG3 GLN A 204     -22.527 -12.456   7.215  1.00  0.00           H  
ATOM   3258  HG2 GLN A 204     -20.963 -13.186   7.378  1.00  0.00           H  
ATOM   3259 HE22 GLN A 204     -23.562 -15.548   8.742  1.00  0.00           H  
ATOM   3260 HE21 GLN A 204     -23.096 -13.894   9.071  1.00  0.00           H  
ATOM   3261  N   VAL A 205     -23.755 -10.850   4.603  1.00 92.61           N  
ATOM   3262  CA  VAL A 205     -24.643  -9.726   4.931  1.00 92.61           C  
ATOM   3263  C   VAL A 205     -26.033  -9.939   4.330  1.00 92.61           C  
ATOM   3264  O   VAL A 205     -27.027  -9.743   5.026  1.00 92.61           O  
ATOM   3265  CB  VAL A 205     -24.022  -8.392   4.473  1.00 92.61           C  
ATOM   3266  CG1 VAL A 205     -24.992  -7.212   4.614  1.00 92.61           C  
ATOM   3267  CG2 VAL A 205     -22.781  -8.058   5.316  1.00 92.61           C  
ATOM   3268  H   VAL A 205     -22.939 -10.639   4.046  1.00  0.00           H  
ATOM   3269  HA  VAL A 205     -24.750  -9.690   6.015  1.00  0.00           H  
ATOM   3270  HB  VAL A 205     -23.725  -8.482   3.428  1.00  0.00           H  
ATOM   3271 HG11 VAL A 205     -24.504  -6.297   4.278  1.00  0.00           H  
ATOM   3272 HG12 VAL A 205     -25.878  -7.395   4.006  1.00  0.00           H  
ATOM   3273 HG13 VAL A 205     -25.284  -7.104   5.659  1.00  0.00           H  
ATOM   3274 HG21 VAL A 205     -22.356  -7.113   4.979  1.00  0.00           H  
ATOM   3275 HG22 VAL A 205     -23.065  -7.974   6.365  1.00  0.00           H  
ATOM   3276 HG23 VAL A 205     -22.041  -8.850   5.203  1.00  0.00           H  
ATOM   3277  N   LYS A 206     -26.125 -10.413   3.080  1.00 93.43           N  
ATOM   3278  CA  LYS A 206     -27.412 -10.727   2.440  1.00 93.43           C  
ATOM   3279  C   LYS A 206     -28.175 -11.819   3.196  1.00 93.43           C  
ATOM   3280  O   LYS A 206     -29.363 -11.652   3.451  1.00 93.43           O  
ATOM   3281  CB  LYS A 206     -27.185 -11.089   0.963  1.00 93.43           C  
ATOM   3282  CG  LYS A 206     -28.518 -11.285   0.223  1.00 93.43           C  
ATOM   3283  CD  LYS A 206     -28.318 -11.533  -1.279  1.00 93.43           C  
ATOM   3284  CE  LYS A 206     -29.693 -11.709  -1.941  1.00 93.43           C  
ATOM   3285  NZ  LYS A 206     -29.604 -11.902  -3.413  1.00 93.43           N1+
ATOM   3286  H   LYS A 206     -25.288 -10.569   2.536  1.00  0.00           H  
ATOM   3287  HA  LYS A 206     -28.021  -9.823   2.466  1.00  0.00           H  
ATOM   3288  HB3 LYS A 206     -26.597 -12.005   0.900  1.00  0.00           H  
ATOM   3289  HB2 LYS A 206     -26.614 -10.297   0.479  1.00  0.00           H  
ATOM   3290  HG3 LYS A 206     -29.144 -10.404   0.365  1.00  0.00           H  
ATOM   3291  HG2 LYS A 206     -29.055 -12.126   0.661  1.00  0.00           H  
ATOM   3292  HD3 LYS A 206     -27.728 -12.438  -1.422  1.00  0.00           H  
ATOM   3293  HD2 LYS A 206     -27.808 -10.678  -1.723  1.00  0.00           H  
ATOM   3294  HE3 LYS A 206     -30.312 -10.838  -1.727  1.00  0.00           H  
ATOM   3295  HE2 LYS A 206     -30.204 -12.562  -1.494  1.00  0.00           H  
ATOM   3296  HZ1 LYS A 206     -30.532 -12.012  -3.795  1.00  0.00           H  
ATOM   3297  HZ2 LYS A 206     -29.161 -11.097  -3.832  1.00  0.00           H  
ATOM   3298  HZ3 LYS A 206     -29.058 -12.728  -3.612  1.00  0.00           H  
ATOM   3299  N   ARG A 207     -27.498 -12.902   3.595  1.00 94.77           N  
ATOM   3300  CA  ARG A 207     -28.107 -13.985   4.391  1.00 94.77           C  
ATOM   3301  C   ARG A 207     -28.596 -13.485   5.751  1.00 94.77           C  
ATOM   3302  O   ARG A 207     -29.707 -13.813   6.150  1.00 94.77           O  
ATOM   3303  CB  ARG A 207     -27.102 -15.126   4.590  1.00 94.77           C  
ATOM   3304  CG  ARG A 207     -26.865 -15.940   3.312  1.00 94.77           C  
ATOM   3305  CD  ARG A 207     -25.716 -16.921   3.567  1.00 94.77           C  
ATOM   3306  NE  ARG A 207     -25.361 -17.687   2.359  1.00 94.77           N  
ATOM   3307  NH1 ARG A 207     -23.500 -18.705   3.238  1.00 94.77           N  
ATOM   3308  NH2 ARG A 207     -24.128 -19.176   1.151  1.00 94.77           N1+
ATOM   3309  CZ  ARG A 207     -24.335 -18.513   2.254  1.00 94.77           C  
ATOM   3310  H   ARG A 207     -26.523 -13.006   3.352  1.00  0.00           H  
ATOM   3311  HA  ARG A 207     -28.964 -14.375   3.841  1.00  0.00           H  
ATOM   3312  HB3 ARG A 207     -27.457 -15.788   5.380  1.00  0.00           H  
ATOM   3313  HB2 ARG A 207     -26.154 -14.717   4.940  1.00  0.00           H  
ATOM   3314  HG3 ARG A 207     -26.594 -15.267   2.498  1.00  0.00           H  
ATOM   3315  HG2 ARG A 207     -27.769 -16.496   3.063  1.00  0.00           H  
ATOM   3316  HD3 ARG A 207     -25.998 -17.610   4.363  1.00  0.00           H  
ATOM   3317  HD2 ARG A 207     -24.842 -16.372   3.918  1.00  0.00           H  
ATOM   3318  HE  ARG A 207     -25.975 -17.542   1.570  1.00  0.00           H  
ATOM   3319 HH12 ARG A 207     -22.725 -19.343   3.126  1.00  0.00           H  
ATOM   3320 HH11 ARG A 207     -23.628 -18.215   4.112  1.00  0.00           H  
ATOM   3321 HH22 ARG A 207     -23.341 -19.805   1.080  1.00  0.00           H  
ATOM   3322 HH21 ARG A 207     -24.755 -19.061   0.367  1.00  0.00           H  
ATOM   3323  N   ALA A 208     -27.798 -12.667   6.436  1.00 91.83           N  
ATOM   3324  CA  ALA A 208     -28.174 -12.090   7.725  1.00 91.83           C  
ATOM   3325  C   ALA A 208     -29.388 -11.151   7.610  1.00 91.83           C  
ATOM   3326  O   ALA A 208     -30.280 -11.205   8.453  1.00 91.83           O  
ATOM   3327  CB  ALA A 208     -26.952 -11.375   8.311  1.00 91.83           C  
ATOM   3328  H   ALA A 208     -26.890 -12.422   6.068  1.00  0.00           H  
ATOM   3329  HA  ALA A 208     -28.441 -12.907   8.396  1.00  0.00           H  
ATOM   3330  HB1 ALA A 208     -27.214 -10.937   9.274  1.00  0.00           H  
ATOM   3331  HB2 ALA A 208     -26.141 -12.091   8.446  1.00  0.00           H  
ATOM   3332  HB3 ALA A 208     -26.630 -10.587   7.630  1.00  0.00           H  
ATOM   3333  N   ALA A 209     -29.459 -10.338   6.549  1.00 92.65           N  
ATOM   3334  CA  ALA A 209     -30.613  -9.482   6.279  1.00 92.65           C  
ATOM   3335  C   ALA A 209     -31.887 -10.308   6.031  1.00 92.65           C  
ATOM   3336  O   ALA A 209     -32.906 -10.066   6.669  1.00 92.65           O  
ATOM   3337  CB  ALA A 209     -30.283  -8.566   5.095  1.00 92.65           C  
ATOM   3338  H   ALA A 209     -28.693 -10.297   5.892  1.00  0.00           H  
ATOM   3339  HA  ALA A 209     -30.781  -8.855   7.155  1.00  0.00           H  
ATOM   3340  HB1 ALA A 209     -31.137  -7.922   4.884  1.00  0.00           H  
ATOM   3341  HB2 ALA A 209     -29.417  -7.951   5.341  1.00  0.00           H  
ATOM   3342  HB3 ALA A 209     -30.060  -9.172   4.217  1.00  0.00           H  
ATOM   3343  N   GLN A 210     -31.802 -11.346   5.192  1.00 95.36           N  
ATOM   3344  CA  GLN A 210     -32.928 -12.247   4.919  1.00 95.36           C  
ATOM   3345  C   GLN A 210     -33.417 -12.972   6.183  1.00 95.36           C  
ATOM   3346  O   GLN A 210     -34.622 -13.074   6.403  1.00 95.36           O  
ATOM   3347  CB  GLN A 210     -32.506 -13.270   3.853  1.00 95.36           C  
ATOM   3348  CG  GLN A 210     -32.361 -12.633   2.464  1.00 95.36           C  
ATOM   3349  CD  GLN A 210     -31.786 -13.596   1.430  1.00 95.36           C  
ATOM   3350  NE2 GLN A 210     -32.237 -13.525   0.195  1.00 95.36           N  
ATOM   3351  OE1 GLN A 210     -30.918 -14.418   1.676  1.00 95.36           O  
ATOM   3352  H   GLN A 210     -30.934 -11.538   4.713  1.00  0.00           H  
ATOM   3353  HA  GLN A 210     -33.753 -11.656   4.521  1.00  0.00           H  
ATOM   3354  HB3 GLN A 210     -33.243 -14.072   3.809  1.00  0.00           H  
ATOM   3355  HB2 GLN A 210     -31.560 -13.726   4.143  1.00  0.00           H  
ATOM   3356  HG3 GLN A 210     -31.722 -11.753   2.534  1.00  0.00           H  
ATOM   3357  HG2 GLN A 210     -33.334 -12.277   2.126  1.00  0.00           H  
ATOM   3358 HE22 GLN A 210     -31.875 -14.150  -0.511  1.00  0.00           H  
ATOM   3359 HE21 GLN A 210     -32.945 -12.846  -0.046  1.00  0.00           H  
ATOM   3360  N   ALA A 211     -32.502 -13.440   7.036  1.00 94.50           N  
ATOM   3361  CA  ALA A 211     -32.854 -14.072   8.307  1.00 94.50           C  
ATOM   3362  C   ALA A 211     -33.535 -13.088   9.275  1.00 94.50           C  
ATOM   3363  O   ALA A 211     -34.494 -13.451   9.956  1.00 94.50           O  
ATOM   3364  CB  ALA A 211     -31.580 -14.667   8.917  1.00 94.50           C  
ATOM   3365  H   ALA A 211     -31.520 -13.365   6.814  1.00  0.00           H  
ATOM   3366  HA  ALA A 211     -33.548 -14.887   8.103  1.00  0.00           H  
ATOM   3367  HB1 ALA A 211     -31.820 -15.144   9.867  1.00  0.00           H  
ATOM   3368  HB2 ALA A 211     -31.161 -15.407   8.235  1.00  0.00           H  
ATOM   3369  HB3 ALA A 211     -30.851 -13.874   9.083  1.00  0.00           H  
ATOM   3370  N   LEU A 212     -33.078 -11.831   9.312  1.00 93.16           N  
ATOM   3371  CA  LEU A 212     -33.699 -10.784  10.122  1.00 93.16           C  
ATOM   3372  C   LEU A 212     -35.111 -10.441   9.627  1.00 93.16           C  
ATOM   3373  O   LEU A 212     -36.010 -10.243  10.444  1.00 93.16           O  
ATOM   3374  CB  LEU A 212     -32.784  -9.548  10.131  1.00 93.16           C  
ATOM   3375  CG  LEU A 212     -33.321  -8.386  10.985  1.00 93.16           C  
ATOM   3376  CD1 LEU A 212     -33.447  -8.757  12.465  1.00 93.16           C  
ATOM   3377  CD2 LEU A 212     -32.386  -7.182  10.872  1.00 93.16           C  
ATOM   3378  H   LEU A 212     -32.270 -11.571   8.765  1.00  0.00           H  
ATOM   3379  HA  LEU A 212     -33.780 -11.152  11.145  1.00  0.00           H  
ATOM   3380  HB3 LEU A 212     -32.631  -9.204   9.108  1.00  0.00           H  
ATOM   3381  HB2 LEU A 212     -31.795  -9.833  10.489  1.00  0.00           H  
ATOM   3382  HG  LEU A 212     -34.304  -8.102  10.611  1.00  0.00           H  
ATOM   3383 HD11 LEU A 212     -33.830  -7.903  13.023  1.00  0.00           H  
ATOM   3384 HD12 LEU A 212     -34.133  -9.597  12.572  1.00  0.00           H  
ATOM   3385 HD13 LEU A 212     -32.468  -9.036  12.855  1.00  0.00           H  
ATOM   3386 HD21 LEU A 212     -32.772  -6.363  11.479  1.00  0.00           H  
ATOM   3387 HD22 LEU A 212     -31.393  -7.458  11.225  1.00  0.00           H  
ATOM   3388 HD23 LEU A 212     -32.326  -6.865   9.831  1.00  0.00           H  
ATOM   3389  N   ASP A 213     -35.322 -10.393   8.314  1.00 94.18           N  
ATOM   3390  CA  ASP A 213     -36.645 -10.145   7.737  1.00 94.18           C  
ATOM   3391  C   ASP A 213     -37.604 -11.303   8.038  1.00 94.18           C  
ATOM   3392  O   ASP A 213     -38.730 -11.071   8.480  1.00 94.18           O  
ATOM   3393  CB  ASP A 213     -36.521  -9.877   6.231  1.00 94.18           C  
ATOM   3394  CG  ASP A 213     -35.832  -8.541   5.912  1.00 94.18           C  
ATOM   3395  OD1 ASP A 213     -35.811  -7.643   6.797  1.00 94.18           O  
ATOM   3396  OD2 ASP A 213     -35.336  -8.425   4.769  1.00 94.18           O1-
ATOM   3397  H   ASP A 213     -34.553 -10.530   7.674  1.00  0.00           H  
ATOM   3398  HA  ASP A 213     -37.050  -9.247   8.204  1.00  0.00           H  
ATOM   3399  HB3 ASP A 213     -37.512  -9.890   5.778  1.00  0.00           H  
ATOM   3400  HB2 ASP A 213     -35.967 -10.691   5.763  1.00  0.00           H  
ATOM   3401  N   GLN A 214     -37.141 -12.551   7.924  1.00 94.77           N  
ATOM   3402  CA  GLN A 214     -37.917 -13.728   8.333  1.00 94.77           C  
ATOM   3403  C   GLN A 214     -38.273 -13.701   9.825  1.00 94.77           C  
ATOM   3404  O   GLN A 214     -39.405 -14.016  10.192  1.00 94.77           O  
ATOM   3405  CB  GLN A 214     -37.128 -15.003   8.018  1.00 94.77           C  
ATOM   3406  CG  GLN A 214     -37.099 -15.314   6.516  1.00 94.77           C  
ATOM   3407  CD  GLN A 214     -36.243 -16.533   6.191  1.00 94.77           C  
ATOM   3408  NE2 GLN A 214     -36.271 -16.999   4.962  1.00 94.77           N  
ATOM   3409  OE1 GLN A 214     -35.553 -17.108   7.016  1.00 94.77           O  
ATOM   3410  H   GLN A 214     -36.220 -12.715   7.543  1.00  0.00           H  
ATOM   3411  HA  GLN A 214     -38.843 -13.746   7.759  1.00  0.00           H  
ATOM   3412  HB3 GLN A 214     -37.569 -15.844   8.554  1.00  0.00           H  
ATOM   3413  HB2 GLN A 214     -36.107 -14.898   8.386  1.00  0.00           H  
ATOM   3414  HG3 GLN A 214     -36.718 -14.449   5.974  1.00  0.00           H  
ATOM   3415  HG2 GLN A 214     -38.116 -15.480   6.161  1.00  0.00           H  
ATOM   3416 HE22 GLN A 214     -35.715 -17.805   4.715  1.00  0.00           H  
ATOM   3417 HE21 GLN A 214     -36.848 -16.551   4.265  1.00  0.00           H  
ATOM   3418  N   TYR A 215     -37.337 -13.295  10.688  1.00 94.10           N  
ATOM   3419  CA  TYR A 215     -37.594 -13.135  12.119  1.00 94.10           C  
ATOM   3420  C   TYR A 215     -38.669 -12.072  12.390  1.00 94.10           C  
ATOM   3421  O   TYR A 215     -39.609 -12.326  13.142  1.00 94.10           O  
ATOM   3422  CB  TYR A 215     -36.281 -12.802  12.837  1.00 94.10           C  
ATOM   3423  CG  TYR A 215     -36.467 -12.509  14.311  1.00 94.10           C  
ATOM   3424  CD1 TYR A 215     -36.580 -11.176  14.757  1.00 94.10           C  
ATOM   3425  CD2 TYR A 215     -36.576 -13.571  15.227  1.00 94.10           C  
ATOM   3426  CE1 TYR A 215     -36.804 -10.906  16.121  1.00 94.10           C  
ATOM   3427  CE2 TYR A 215     -36.791 -13.304  16.591  1.00 94.10           C  
ATOM   3428  OH  TYR A 215     -37.114 -11.729  18.359  1.00 94.10           O  
ATOM   3429  CZ  TYR A 215     -36.908 -11.974  17.040  1.00 94.10           C  
ATOM   3430  H   TYR A 215     -36.405 -13.084  10.360  1.00  0.00           H  
ATOM   3431  HA  TYR A 215     -37.957 -14.088  12.505  1.00  0.00           H  
ATOM   3432  HB3 TYR A 215     -35.812 -11.945  12.354  1.00  0.00           H  
ATOM   3433  HB2 TYR A 215     -35.583 -13.631  12.718  1.00  0.00           H  
ATOM   3434  HD1 TYR A 215     -36.495 -10.362  14.053  1.00  0.00           H  
ATOM   3435  HD2 TYR A 215     -36.495 -14.591  14.883  1.00  0.00           H  
ATOM   3436  HE1 TYR A 215     -36.896  -9.885  16.461  1.00  0.00           H  
ATOM   3437  HE2 TYR A 215     -36.867 -14.119  17.295  1.00  0.00           H  
ATOM   3438  HH  TYR A 215     -37.159 -12.561  18.836  1.00  0.00           H  
ATOM   3439  N   LYS A 216     -38.589 -10.908  11.732  1.00 94.43           N  
ATOM   3440  CA  LYS A 216     -39.601  -9.845  11.860  1.00 94.43           C  
ATOM   3441  C   LYS A 216     -40.980 -10.296  11.382  1.00 94.43           C  
ATOM   3442  O   LYS A 216     -41.965  -9.993  12.050  1.00 94.43           O  
ATOM   3443  CB  LYS A 216     -39.171  -8.610  11.067  1.00 94.43           C  
ATOM   3444  CG  LYS A 216     -38.012  -7.846  11.719  1.00 94.43           C  
ATOM   3445  CD  LYS A 216     -37.582  -6.751  10.742  1.00 94.43           C  
ATOM   3446  CE  LYS A 216     -36.382  -5.961  11.253  1.00 94.43           C  
ATOM   3447  NZ  LYS A 216     -35.871  -5.107  10.153  1.00 94.43           N1+
ATOM   3448  H   LYS A 216     -37.809 -10.729  11.115  1.00  0.00           H  
ATOM   3449  HA  LYS A 216     -39.676  -9.568  12.912  1.00  0.00           H  
ATOM   3450  HB3 LYS A 216     -40.024  -7.941  10.948  1.00  0.00           H  
ATOM   3451  HB2 LYS A 216     -38.886  -8.909  10.058  1.00  0.00           H  
ATOM   3452  HG3 LYS A 216     -37.179  -8.528  11.889  1.00  0.00           H  
ATOM   3453  HG2 LYS A 216     -38.355  -7.389  12.647  1.00  0.00           H  
ATOM   3454  HD3 LYS A 216     -38.416  -6.071  10.569  1.00  0.00           H  
ATOM   3455  HD2 LYS A 216     -37.337  -7.200   9.779  1.00  0.00           H  
ATOM   3456  HE3 LYS A 216     -35.600  -6.652  11.569  1.00  0.00           H  
ATOM   3457  HE2 LYS A 216     -36.690  -5.332  12.088  1.00  0.00           H  
ATOM   3458  HZ1 LYS A 216     -35.075  -4.578  10.479  1.00  0.00           H  
ATOM   3459  HZ2 LYS A 216     -35.592  -5.689   9.376  1.00  0.00           H  
ATOM   3460  HZ3 LYS A 216     -36.597  -4.472   9.854  1.00  0.00           H  
ATOM   3461  N   LEU A 217     -41.055 -11.034  10.271  1.00 93.63           N  
ATOM   3462  CA  LEU A 217     -42.315 -11.586   9.760  1.00 93.63           C  
ATOM   3463  C   LEU A 217     -42.933 -12.588  10.743  1.00 93.63           C  
ATOM   3464  O   LEU A 217     -44.125 -12.501  11.033  1.00 93.63           O  
ATOM   3465  CB  LEU A 217     -42.079 -12.242   8.388  1.00 93.63           C  
ATOM   3466  CG  LEU A 217     -41.824 -11.254   7.235  1.00 93.63           C  
ATOM   3467  CD1 LEU A 217     -41.436 -12.036   5.979  1.00 93.63           C  
ATOM   3468  CD2 LEU A 217     -43.055 -10.406   6.913  1.00 93.63           C  
ATOM   3469  H   LEU A 217     -40.219 -11.235   9.741  1.00  0.00           H  
ATOM   3470  HA  LEU A 217     -43.017 -10.763   9.627  1.00  0.00           H  
ATOM   3471  HB3 LEU A 217     -42.931 -12.875   8.139  1.00  0.00           H  
ATOM   3472  HB2 LEU A 217     -41.242 -12.937   8.459  1.00  0.00           H  
ATOM   3473  HG  LEU A 217     -41.001 -10.594   7.510  1.00  0.00           H  
ATOM   3474 HD11 LEU A 217     -41.254 -11.341   5.159  1.00  0.00           H  
ATOM   3475 HD12 LEU A 217     -40.531 -12.612   6.174  1.00  0.00           H  
ATOM   3476 HD13 LEU A 217     -42.246 -12.713   5.708  1.00  0.00           H  
ATOM   3477 HD21 LEU A 217     -42.824  -9.726   6.093  1.00  0.00           H  
ATOM   3478 HD22 LEU A 217     -43.879 -11.057   6.622  1.00  0.00           H  
ATOM   3479 HD23 LEU A 217     -43.340  -9.830   7.793  1.00  0.00           H  
ATOM   3480  N   ARG A 218     -42.123 -13.486  11.320  1.00 93.10           N  
ATOM   3481  CA  ARG A 218     -42.589 -14.406  12.371  1.00 93.10           C  
ATOM   3482  C   ARG A 218     -43.097 -13.643  13.593  1.00 93.10           C  
ATOM   3483  O   ARG A 218     -44.194 -13.928  14.063  1.00 93.10           O  
ATOM   3484  CB  ARG A 218     -41.483 -15.394  12.764  1.00 93.10           C  
ATOM   3485  CG  ARG A 218     -41.282 -16.474  11.693  1.00 93.10           C  
ATOM   3486  CD  ARG A 218     -40.188 -17.447  12.142  1.00 93.10           C  
ATOM   3487  NE  ARG A 218     -39.922 -18.473  11.118  1.00 93.10           N  
ATOM   3488  NH1 ARG A 218     -38.399 -19.696  12.322  1.00 93.10           N  
ATOM   3489  NH2 ARG A 218     -38.927 -20.326  10.248  1.00 93.10           N1+
ATOM   3490  CZ  ARG A 218     -39.087 -19.488  11.233  1.00 93.10           C  
ATOM   3491  H   ARG A 218     -41.155 -13.549  11.037  1.00  0.00           H  
ATOM   3492  HA  ARG A 218     -43.422 -14.981  11.966  1.00  0.00           H  
ATOM   3493  HB3 ARG A 218     -41.739 -15.867  13.712  1.00  0.00           H  
ATOM   3494  HB2 ARG A 218     -40.549 -14.852  12.913  1.00  0.00           H  
ATOM   3495  HG3 ARG A 218     -40.987 -16.004  10.755  1.00  0.00           H  
ATOM   3496  HG2 ARG A 218     -42.215 -17.019  11.547  1.00  0.00           H  
ATOM   3497  HD3 ARG A 218     -40.492 -17.931  13.070  1.00  0.00           H  
ATOM   3498  HD2 ARG A 218     -39.272 -16.893  12.347  1.00  0.00           H  
ATOM   3499  HE  ARG A 218     -40.450 -18.347  10.266  1.00  0.00           H  
ATOM   3500 HH12 ARG A 218     -37.768 -20.483  12.378  1.00  0.00           H  
ATOM   3501 HH11 ARG A 218     -38.498 -19.070  13.109  1.00  0.00           H  
ATOM   3502 HH22 ARG A 218     -38.286 -21.101  10.343  1.00  0.00           H  
ATOM   3503 HH21 ARG A 218     -39.444 -20.201   9.389  1.00  0.00           H  
ATOM   3504  N   GLN A 219     -42.368 -12.629  14.052  1.00 91.44           N  
ATOM   3505  CA  GLN A 219     -42.788 -11.821  15.198  1.00 91.44           C  
ATOM   3506  C   GLN A 219     -44.107 -11.076  14.938  1.00 91.44           C  
ATOM   3507  O   GLN A 219     -44.976 -11.051  15.809  1.00 91.44           O  
ATOM   3508  CB  GLN A 219     -41.663 -10.839  15.562  1.00 91.44           C  
ATOM   3509  CG  GLN A 219     -41.894 -10.182  16.933  1.00 91.44           C  
ATOM   3510  CD  GLN A 219     -41.830 -11.176  18.091  1.00 91.44           C  
ATOM   3511  NE2 GLN A 219     -42.375 -10.846  19.240  1.00 91.44           N  
ATOM   3512  OE1 GLN A 219     -41.280 -12.257  17.992  1.00 91.44           O  
ATOM   3513  H   GLN A 219     -41.492 -12.394  13.607  1.00  0.00           H  
ATOM   3514  HA  GLN A 219     -42.939 -12.490  16.045  1.00  0.00           H  
ATOM   3515  HB3 GLN A 219     -41.595 -10.066  14.796  1.00  0.00           H  
ATOM   3516  HB2 GLN A 219     -40.709 -11.367  15.569  1.00  0.00           H  
ATOM   3517  HG3 GLN A 219     -42.863  -9.684  16.937  1.00  0.00           H  
ATOM   3518  HG2 GLN A 219     -41.153  -9.398  17.088  1.00  0.00           H  
ATOM   3519 HE22 GLN A 219     -42.343 -11.490  20.018  1.00  0.00           H  
ATOM   3520 HE21 GLN A 219     -42.826  -9.949  19.346  1.00  0.00           H  
ATOM   3521  N   ALA A 220     -44.278 -10.506  13.742  1.00 89.06           N  
ATOM   3522  CA  ALA A 220     -45.515  -9.837  13.345  1.00 89.06           C  
ATOM   3523  C   ALA A 220     -46.705 -10.810  13.317  1.00 89.06           C  
ATOM   3524  O   ALA A 220     -47.769 -10.472  13.827  1.00 89.06           O  
ATOM   3525  CB  ALA A 220     -45.293  -9.162  11.987  1.00 89.06           C  
ATOM   3526  H   ALA A 220     -43.531 -10.525  13.062  1.00  0.00           H  
ATOM   3527  HA  ALA A 220     -45.730  -9.060  14.078  1.00  0.00           H  
ATOM   3528  HB1 ALA A 220     -46.208  -8.658  11.677  1.00  0.00           H  
ATOM   3529  HB2 ALA A 220     -44.488  -8.432  12.071  1.00  0.00           H  
ATOM   3530  HB3 ALA A 220     -45.025  -9.915  11.246  1.00  0.00           H  
ATOM   3531  N   SER A 221     -46.505 -12.032  12.807  1.00 89.04           N  
ATOM   3532  CA  SER A 221     -47.552 -13.064  12.777  1.00 89.04           C  
ATOM   3533  C   SER A 221     -47.972 -13.551  14.171  1.00 89.04           C  
ATOM   3534  O   SER A 221     -49.150 -13.793  14.422  1.00 89.04           O  
ATOM   3535  CB  SER A 221     -47.110 -14.240  11.898  1.00 89.04           C  
ATOM   3536  OG  SER A 221     -46.071 -15.014  12.475  1.00 89.04           O  
ATOM   3537  H   SER A 221     -45.604 -12.277  12.421  1.00  0.00           H  
ATOM   3538  HA  SER A 221     -48.431 -12.621  12.309  1.00  0.00           H  
ATOM   3539  HB3 SER A 221     -46.785 -13.864  10.928  1.00  0.00           H  
ATOM   3540  HB2 SER A 221     -47.968 -14.881  11.693  1.00  0.00           H  
ATOM   3541  HG  SER A 221     -45.838 -15.732  11.881  1.00  0.00           H  
ATOM   3542  N   ILE A 222     -47.029 -13.648  15.114  1.00 84.96           N  
ATOM   3543  CA  ILE A 222     -47.335 -14.013  16.505  1.00 84.96           C  
ATOM   3544  C   ILE A 222     -48.146 -12.896  17.170  1.00 84.96           C  
ATOM   3545  O   ILE A 222     -49.123 -13.171  17.865  1.00 84.96           O  
ATOM   3546  CB  ILE A 222     -46.033 -14.333  17.276  1.00 84.96           C  
ATOM   3547  CG1 ILE A 222     -45.385 -15.621  16.715  1.00 84.96           C  
ATOM   3548  CG2 ILE A 222     -46.300 -14.500  18.785  1.00 84.96           C  
ATOM   3549  CD1 ILE A 222     -43.937 -15.834  17.176  1.00 84.96           C  
ATOM   3550  H   ILE A 222     -46.063 -13.467  14.882  1.00  0.00           H  
ATOM   3551  HA  ILE A 222     -47.949 -14.914  16.491  1.00  0.00           H  
ATOM   3552  HB  ILE A 222     -45.336 -13.506  17.137  1.00  0.00           H  
ATOM   3553 HG13 ILE A 222     -45.418 -15.598  15.626  1.00  0.00           H  
ATOM   3554 HG12 ILE A 222     -45.987 -16.483  17.003  1.00  0.00           H  
ATOM   3555 HG21 ILE A 222     -45.364 -14.724  19.297  1.00  0.00           H  
ATOM   3556 HG22 ILE A 222     -46.720 -13.577  19.184  1.00  0.00           H  
ATOM   3557 HG23 ILE A 222     -47.004 -15.317  18.942  1.00  0.00           H  
ATOM   3558 HD11 ILE A 222     -43.549 -16.756  16.743  1.00  0.00           H  
ATOM   3559 HD12 ILE A 222     -43.324 -14.994  16.850  1.00  0.00           H  
ATOM   3560 HD13 ILE A 222     -43.908 -15.904  18.263  1.00  0.00           H  
ATOM   3561  N   HIS A 223     -47.775 -11.636  16.926  1.00 79.21           N  
ATOM   3562  CA  HIS A 223     -48.494 -10.490  17.472  1.00 79.21           C  
ATOM   3563  C   HIS A 223     -49.916 -10.371  16.901  1.00 79.21           C  
ATOM   3564  O   HIS A 223     -50.852 -10.176  17.673  1.00 79.21           O  
ATOM   3565  CB  HIS A 223     -47.667  -9.220  17.244  1.00 79.21           C  
ATOM   3566  CG  HIS A 223     -48.174  -8.042  18.034  1.00 79.21           C  
ATOM   3567  CD2 HIS A 223     -48.629  -6.853  17.532  1.00 79.21           C  
ATOM   3568  ND1 HIS A 223     -48.278  -7.969  19.406  1.00 79.21           N  
ATOM   3569  CE1 HIS A 223     -48.784  -6.765  19.720  1.00 79.21           C  
ATOM   3570  NE2 HIS A 223     -48.987  -6.040  18.611  1.00 79.21           N  
ATOM   3571  H   HIS A 223     -46.970 -11.450  16.345  1.00  0.00           H  
ATOM   3572  HA  HIS A 223     -48.582 -10.638  18.548  1.00  0.00           H  
ATOM   3573  HB3 HIS A 223     -47.669  -8.972  16.183  1.00  0.00           H  
ATOM   3574  HB2 HIS A 223     -46.627  -9.413  17.508  1.00  0.00           H  
ATOM   3575  HD2 HIS A 223     -48.657  -6.693  16.464  1.00  0.00           H  
ATOM   3576  HD1 HIS A 223     -47.991  -8.751  19.977  1.00  0.00           H  
ATOM   3577  HE1 HIS A 223     -48.967  -6.509  20.753  1.00  0.00           H  
ATOM   3578  N   SER A 224     -50.111 -10.564  15.590  1.00 78.96           N  
ATOM   3579  CA  SER A 224     -51.450 -10.536  14.981  1.00 78.96           C  
ATOM   3580  C   SER A 224     -52.346 -11.668  15.484  1.00 78.96           C  
ATOM   3581  O   SER A 224     -53.515 -11.431  15.773  1.00 78.96           O  
ATOM   3582  CB  SER A 224     -51.369 -10.569  13.450  1.00 78.96           C  
ATOM   3583  OG  SER A 224     -50.804 -11.772  12.962  1.00 78.96           O  
ATOM   3584  H   SER A 224     -49.323 -10.736  14.982  1.00  0.00           H  
ATOM   3585  HA  SER A 224     -51.920  -9.594  15.265  1.00  0.00           H  
ATOM   3586  HB3 SER A 224     -50.778  -9.723  13.100  1.00  0.00           H  
ATOM   3587  HB2 SER A 224     -52.367 -10.442  13.032  1.00  0.00           H  
ATOM   3588  HG  SER A 224     -50.774 -11.746  12.003  1.00  0.00           H  
ATOM   3589  N   ASN A 225     -51.804 -12.879  15.654  1.00 72.86           N  
ATOM   3590  CA  ASN A 225     -52.571 -14.014  16.177  1.00 72.86           C  
ATOM   3591  C   ASN A 225     -52.999 -13.803  17.635  1.00 72.86           C  
ATOM   3592  O   ASN A 225     -54.074 -14.254  18.025  1.00 72.86           O  
ATOM   3593  CB  ASN A 225     -51.740 -15.300  16.034  1.00 72.86           C  
ATOM   3594  CG  ASN A 225     -51.642 -15.795  14.603  1.00 72.86           C  
ATOM   3595  ND2 ASN A 225     -50.839 -16.805  14.363  1.00 72.86           N  
ATOM   3596  OD1 ASN A 225     -52.279 -15.313  13.686  1.00 72.86           O  
ATOM   3597  H   ASN A 225     -50.834 -13.036  15.419  1.00  0.00           H  
ATOM   3598  HA  ASN A 225     -53.471 -14.123  15.572  1.00  0.00           H  
ATOM   3599  HB3 ASN A 225     -52.173 -16.082  16.658  1.00  0.00           H  
ATOM   3600  HB2 ASN A 225     -50.738 -15.129  16.427  1.00  0.00           H  
ATOM   3601 HD22 ASN A 225     -50.746 -17.164  13.424  1.00  0.00           H  
ATOM   3602 HD21 ASN A 225     -50.314 -17.223  15.118  1.00  0.00           H  
ATOM   3603  N   HIS A 226     -52.187 -13.110  18.440  1.00 69.99           N  
ATOM   3604  CA  HIS A 226     -52.566 -12.772  19.811  1.00 69.99           C  
ATOM   3605  C   HIS A 226     -53.727 -11.764  19.853  1.00 69.99           C  
ATOM   3606  O   HIS A 226     -54.592 -11.895  20.712  1.00 69.99           O  
ATOM   3607  CB  HIS A 226     -51.338 -12.268  20.579  1.00 69.99           C  
ATOM   3608  CG  HIS A 226     -51.558 -12.209  22.073  1.00 69.99           C  
ATOM   3609  CD2 HIS A 226     -50.823 -12.856  23.030  1.00 69.99           C  
ATOM   3610  ND1 HIS A 226     -52.566 -11.536  22.729  1.00 69.99           N  
ATOM   3611  CE1 HIS A 226     -52.436 -11.768  24.044  1.00 69.99           C  
ATOM   3612  NE2 HIS A 226     -51.381 -12.565  24.277  1.00 69.99           N  
ATOM   3613  H   HIS A 226     -51.284 -12.805  18.105  1.00  0.00           H  
ATOM   3614  HA  HIS A 226     -52.906 -13.688  20.295  1.00  0.00           H  
ATOM   3615  HB3 HIS A 226     -51.064 -11.278  20.214  1.00  0.00           H  
ATOM   3616  HB2 HIS A 226     -50.486 -12.913  20.364  1.00  0.00           H  
ATOM   3617  HD2 HIS A 226     -49.976 -13.461  22.743  1.00  0.00           H  
ATOM   3618  HD1 HIS A 226     -53.234 -10.990  22.204  1.00  0.00           H  
ATOM   3619  HE1 HIS A 226     -53.134 -11.329  24.741  1.00  0.00           H  
ATOM   3620  N   VAL A 227     -53.772 -10.791  18.933  1.00 68.69           N  
ATOM   3621  CA  VAL A 227     -54.878  -9.816  18.843  1.00 68.69           C  
ATOM   3622  C   VAL A 227     -56.156 -10.472  18.304  1.00 68.69           C  
ATOM   3623  O   VAL A 227     -57.225 -10.302  18.879  1.00 68.69           O  
ATOM   3624  CB  VAL A 227     -54.466  -8.592  17.999  1.00 68.69           C  
ATOM   3625  CG1 VAL A 227     -55.607  -7.582  17.839  1.00 68.69           C  
ATOM   3626  CG2 VAL A 227     -53.290  -7.845  18.651  1.00 68.69           C  
ATOM   3627  H   VAL A 227     -53.026 -10.699  18.258  1.00  0.00           H  
ATOM   3628  HA  VAL A 227     -55.089  -9.464  19.853  1.00  0.00           H  
ATOM   3629  HB  VAL A 227     -54.159  -8.934  17.011  1.00  0.00           H  
ATOM   3630 HG11 VAL A 227     -55.266  -6.740  17.237  1.00  0.00           H  
ATOM   3631 HG12 VAL A 227     -56.451  -8.062  17.345  1.00  0.00           H  
ATOM   3632 HG13 VAL A 227     -55.917  -7.224  18.821  1.00  0.00           H  
ATOM   3633 HG21 VAL A 227     -53.019  -6.986  18.037  1.00  0.00           H  
ATOM   3634 HG22 VAL A 227     -53.582  -7.503  19.644  1.00  0.00           H  
ATOM   3635 HG23 VAL A 227     -52.435  -8.516  18.735  1.00  0.00           H  
ATOM   3636  N   ALA A 228     -56.059 -11.309  17.267  1.00 60.25           N  
ATOM   3637  CA  ALA A 228     -57.231 -11.998  16.717  1.00 60.25           C  
ATOM   3638  C   ALA A 228     -57.873 -12.973  17.724  1.00 60.25           C  
ATOM   3639  O   ALA A 228     -59.095 -13.065  17.816  1.00 60.25           O  
ATOM   3640  CB  ALA A 228     -56.810 -12.716  15.430  1.00 60.25           C  
ATOM   3641  H   ALA A 228     -55.160 -11.482  16.840  1.00  0.00           H  
ATOM   3642  HA  ALA A 228     -57.974 -11.244  16.456  1.00  0.00           H  
ATOM   3643  HB1 ALA A 228     -57.669 -13.235  15.005  1.00  0.00           H  
ATOM   3644  HB2 ALA A 228     -56.436 -11.986  14.712  1.00  0.00           H  
ATOM   3645  HB3 ALA A 228     -56.025 -13.438  15.656  1.00  0.00           H  
ATOM   3646  N   ARG A 229     -57.063 -13.670  18.536  1.00 54.32           N  
ATOM   3647  CA  ARG A 229     -57.579 -14.593  19.562  1.00 54.32           C  
ATOM   3648  C   ARG A 229     -58.283 -13.876  20.715  1.00 54.32           C  
ATOM   3649  O   ARG A 229     -59.122 -14.488  21.369  1.00 54.32           O  
ATOM   3650  CB  ARG A 229     -56.439 -15.482  20.068  1.00 54.32           C  
ATOM   3651  CG  ARG A 229     -56.969 -16.758  20.735  1.00 54.32           C  
ATOM   3652  CD  ARG A 229     -55.794 -17.632  21.181  1.00 54.32           C  
ATOM   3653  NE  ARG A 229     -56.171 -19.056  21.211  1.00 54.32           N  
ATOM   3654  NH1 ARG A 229     -54.046 -19.914  21.177  1.00 54.32           N  
ATOM   3655  NH2 ARG A 229     -55.797 -21.294  21.052  1.00 54.32           N1+
ATOM   3656  CZ  ARG A 229     -55.340 -20.078  21.148  1.00 54.32           C  
ATOM   3657  H   ARG A 229     -56.061 -13.571  18.456  1.00  0.00           H  
ATOM   3658  HA  ARG A 229     -58.312 -15.241  19.082  1.00  0.00           H  
ATOM   3659  HB3 ARG A 229     -55.834 -14.924  20.782  1.00  0.00           H  
ATOM   3660  HB2 ARG A 229     -55.791 -15.751  19.234  1.00  0.00           H  
ATOM   3661  HG3 ARG A 229     -57.583 -17.311  20.024  1.00  0.00           H  
ATOM   3662  HG2 ARG A 229     -57.572 -16.491  21.602  1.00  0.00           H  
ATOM   3663  HD3 ARG A 229     -55.468 -17.322  22.174  1.00  0.00           H  
ATOM   3664  HD2 ARG A 229     -54.958 -17.492  20.496  1.00  0.00           H  
ATOM   3665  HE  ARG A 229     -57.165 -19.217  21.287  1.00  0.00           H  
ATOM   3666 HH12 ARG A 229     -53.434 -20.716  21.127  1.00  0.00           H  
ATOM   3667 HH11 ARG A 229     -53.656 -18.985  21.249  1.00  0.00           H  
ATOM   3668 HH22 ARG A 229     -55.155 -22.072  21.004  1.00  0.00           H  
ATOM   3669 HH21 ARG A 229     -56.793 -21.458  21.025  1.00  0.00           H  
ATOM   3670  N   THR A 230     -57.950 -12.611  20.976  1.00 56.93           N  
ATOM   3671  CA  THR A 230     -58.702 -11.798  21.940  1.00 56.93           C  
ATOM   3672  C   THR A 230     -60.044 -11.316  21.382  1.00 56.93           C  
ATOM   3673  O   THR A 230     -60.964 -11.137  22.173  1.00 56.93           O  
ATOM   3674  CB  THR A 230     -57.868 -10.636  22.509  1.00 56.93           C  
ATOM   3675  CG2 THR A 230     -56.820 -11.159  23.496  1.00 56.93           C  
ATOM   3676  OG1 THR A 230     -57.124  -9.933  21.544  1.00 56.93           O  
ATOM   3677  H   THR A 230     -57.162 -12.189  20.505  1.00  0.00           H  
ATOM   3678  HA  THR A 230     -58.934 -12.452  22.781  1.00  0.00           H  
ATOM   3679  HB  THR A 230     -58.530  -9.941  23.026  1.00  0.00           H  
ATOM   3680 HG21 THR A 230     -56.240 -10.323  23.888  1.00  0.00           H  
ATOM   3681 HG22 THR A 230     -57.319 -11.672  24.318  1.00  0.00           H  
ATOM   3682 HG23 THR A 230     -56.154 -11.855  22.985  1.00  0.00           H  
ATOM   3683  HG1 THR A 230     -56.632  -9.227  21.970  1.00  0.00           H  
ATOM   3684  N   ASP A 231     -60.193 -11.202  20.057  1.00 54.37           N  
ATOM   3685  CA  ASP A 231     -61.434 -10.734  19.418  1.00 54.37           C  
ATOM   3686  C   ASP A 231     -62.452 -11.861  19.141  1.00 54.37           C  
ATOM   3687  O   ASP A 231     -63.654 -11.645  19.284  1.00 54.37           O  
ATOM   3688  CB  ASP A 231     -61.096  -9.953  18.134  1.00 54.37           C  
ATOM   3689  CG  ASP A 231     -60.458  -8.575  18.383  1.00 54.37           C  
ATOM   3690  OD1 ASP A 231     -60.653  -8.010  19.483  1.00 54.37           O  
ATOM   3691  OD2 ASP A 231     -59.778  -8.083  17.453  1.00 54.37           O1-
ATOM   3692  H   ASP A 231     -59.430 -11.443  19.440  1.00  0.00           H  
ATOM   3693  HA  ASP A 231     -61.907 -10.034  20.106  1.00  0.00           H  
ATOM   3694  HB3 ASP A 231     -62.000  -9.830  17.537  1.00  0.00           H  
ATOM   3695  HB2 ASP A 231     -60.431 -10.552  17.511  1.00  0.00           H  
ATOM   3696  N   GLU A 232     -62.022 -13.092  18.822  1.00 52.13           N  
ATOM   3697  CA  GLU A 232     -62.963 -14.210  18.572  1.00 52.13           C  
ATOM   3698  C   GLU A 232     -63.683 -14.735  19.831  1.00 52.13           C  
ATOM   3699  O   GLU A 232     -64.609 -15.541  19.732  1.00 52.13           O  
ATOM   3700  CB  GLU A 232     -62.284 -15.369  17.820  1.00 52.13           C  
ATOM   3701  CG  GLU A 232     -62.092 -15.074  16.324  1.00 52.13           C  
ATOM   3702  CD  GLU A 232     -61.870 -16.347  15.485  1.00 52.13           C  
ATOM   3703  OE1 GLU A 232     -62.127 -16.281  14.261  1.00 52.13           O  
ATOM   3704  OE2 GLU A 232     -61.421 -17.374  16.050  1.00 52.13           O1-
ATOM   3705  H   GLU A 232     -61.032 -13.277  18.746  1.00  0.00           H  
ATOM   3706  HA  GLU A 232     -63.737 -13.822  17.910  1.00  0.00           H  
ATOM   3707  HB3 GLU A 232     -62.879 -16.275  17.937  1.00  0.00           H  
ATOM   3708  HB2 GLU A 232     -61.316 -15.578  18.275  1.00  0.00           H  
ATOM   3709  HG3 GLU A 232     -61.244 -14.402  16.193  1.00  0.00           H  
ATOM   3710  HG2 GLU A 232     -62.963 -14.538  15.946  1.00  0.00           H  
ATOM   3711  N   ALA A 233     -63.314 -14.269  21.027  1.00 46.58           N  
ATOM   3712  CA  ALA A 233     -63.934 -14.706  22.276  1.00 46.58           C  
ATOM   3713  C   ALA A 233     -65.252 -13.985  22.634  1.00 46.58           C  
ATOM   3714  O   ALA A 233     -65.808 -14.272  23.695  1.00 46.58           O  
ATOM   3715  CB  ALA A 233     -62.890 -14.644  23.396  1.00 46.58           C  
ATOM   3716  H   ALA A 233     -62.576 -13.583  21.096  1.00  0.00           H  
ATOM   3717  HA  ALA A 233     -64.184 -15.759  22.145  1.00  0.00           H  
ATOM   3718  HB1 ALA A 233     -63.342 -14.968  24.333  1.00  0.00           H  
ATOM   3719  HB2 ALA A 233     -62.054 -15.299  23.151  1.00  0.00           H  
ATOM   3720  HB3 ALA A 233     -62.530 -13.621  23.502  1.00  0.00           H  
ATOM   3721  N   MET A 234     -65.799 -13.092  21.797  1.00 39.02           N  
ATOM   3722  CA  MET A 234     -67.124 -12.517  22.073  1.00 39.02           C  
ATOM   3723  C   MET A 234     -67.985 -12.295  20.818  1.00 39.02           C  
ATOM   3724  O   MET A 234     -67.825 -11.295  20.117  1.00 39.02           O  
ATOM   3725  CB  MET A 234     -67.006 -11.233  22.931  1.00 39.02           C  
ATOM   3726  CG  MET A 234     -67.685 -11.424  24.298  1.00 39.02           C  
ATOM   3727  SD  MET A 234     -68.441  -9.941  25.023  1.00 39.02           S  
ATOM   3728  CE  MET A 234     -66.988  -9.082  25.671  1.00 39.02           C  
ATOM   3729  H   MET A 234     -65.300 -12.807  20.966  1.00  0.00           H  
ATOM   3730  HA  MET A 234     -67.654 -13.247  22.684  1.00  0.00           H  
ATOM   3731  HB3 MET A 234     -67.475 -10.401  22.406  1.00  0.00           H  
ATOM   3732  HB2 MET A 234     -65.954 -10.991  23.079  1.00  0.00           H  
ATOM   3733  HG3 MET A 234     -66.965 -11.841  25.002  1.00  0.00           H  
ATOM   3734  HG2 MET A 234     -68.437 -12.209  24.220  1.00  0.00           H  
ATOM   3735  HE1 MET A 234     -67.297  -8.151  26.146  1.00  0.00           H  
ATOM   3736  HE2 MET A 234     -66.488  -9.715  26.404  1.00  0.00           H  
ATOM   3737  HE3 MET A 234     -66.301  -8.862  24.854  1.00  0.00           H  
ATOM   3738  N   PRO A 235     -68.983 -13.161  20.548  1.00 38.23           N  
ATOM   3739  CA  PRO A 235     -70.089 -12.788  19.687  1.00 38.23           C  
ATOM   3740  C   PRO A 235     -70.997 -11.843  20.475  1.00 38.23           C  
ATOM   3741  O   PRO A 235     -71.798 -12.265  21.306  1.00 38.23           O  
ATOM   3742  CB  PRO A 235     -70.763 -14.102  19.289  1.00 38.23           C  
ATOM   3743  CG  PRO A 235     -70.503 -15.017  20.486  1.00 38.23           C  
ATOM   3744  CD  PRO A 235     -69.212 -14.483  21.117  1.00 38.23           C  
ATOM   3745  HA  PRO A 235     -69.711 -12.282  18.798  1.00  0.00           H  
ATOM   3746  HB3 PRO A 235     -70.266 -14.510  18.409  1.00  0.00           H  
ATOM   3747  HB2 PRO A 235     -71.836 -13.940  19.186  1.00  0.00           H  
ATOM   3748  HG3 PRO A 235     -70.339 -16.035  20.133  1.00  0.00           H  
ATOM   3749  HG2 PRO A 235     -71.321 -14.920  21.200  1.00  0.00           H  
ATOM   3750  HD2 PRO A 235     -69.345 -14.395  22.195  1.00  0.00           H  
ATOM   3751  HD3 PRO A 235     -68.382 -15.139  20.855  1.00  0.00           H  
ATOM   3752  N   GLY A 236     -70.868 -10.548  20.210  1.00 35.39           N  
ATOM   3753  CA  GLY A 236     -71.840  -9.562  20.656  1.00 35.39           C  
ATOM   3754  C   GLY A 236     -71.218  -8.321  21.273  1.00 35.39           C  
ATOM   3755  O   GLY A 236     -70.530  -8.379  22.282  1.00 35.39           O  
ATOM   3756  H   GLY A 236     -70.073 -10.217  19.681  1.00  0.00           H  
ATOM   3757  HA3 GLY A 236     -72.518 -10.022  21.375  1.00  0.00           H  
ATOM   3758  HA2 GLY A 236     -72.471  -9.271  19.816  1.00  0.00           H  
ATOM   3759  N   ARG A 237     -71.634  -7.187  20.704  1.00 32.90           N  
ATOM   3760  CA  ARG A 237     -71.605  -5.843  21.287  1.00 32.90           C  
ATOM   3761  C   ARG A 237     -70.297  -5.064  21.115  1.00 32.90           C  
ATOM   3762  O   ARG A 237     -69.408  -5.039  21.953  1.00 32.90           O  
ATOM   3763  CB  ARG A 237     -72.144  -5.897  22.726  1.00 32.90           C  
ATOM   3764  CG  ARG A 237     -72.890  -4.617  23.098  1.00 32.90           C  
ATOM   3765  CD  ARG A 237     -73.585  -4.836  24.440  1.00 32.90           C  
ATOM   3766  NE  ARG A 237     -74.500  -3.727  24.746  1.00 32.90           N  
ATOM   3767  NH1 ARG A 237     -75.383  -4.621  26.662  1.00 32.90           N  
ATOM   3768  NH2 ARG A 237     -76.109  -2.641  25.925  1.00 32.90           N1+
ATOM   3769  CZ  ARG A 237     -75.324  -3.669  25.772  1.00 32.90           C  
ATOM   3770  H   ARG A 237     -72.019  -7.202  19.770  1.00  0.00           H  
ATOM   3771  HA  ARG A 237     -72.348  -5.275  20.727  1.00  0.00           H  
ATOM   3772  HB3 ARG A 237     -71.316  -6.048  23.418  1.00  0.00           H  
ATOM   3773  HB2 ARG A 237     -72.814  -6.751  22.831  1.00  0.00           H  
ATOM   3774  HG3 ARG A 237     -73.636  -4.397  22.335  1.00  0.00           H  
ATOM   3775  HG2 ARG A 237     -72.179  -3.795  23.187  1.00  0.00           H  
ATOM   3776  HD3 ARG A 237     -72.836  -4.916  25.228  1.00  0.00           H  
ATOM   3777  HD2 ARG A 237     -74.145  -5.771  24.410  1.00  0.00           H  
ATOM   3778  HE  ARG A 237     -74.461  -2.964  24.086  1.00  0.00           H  
ATOM   3779 HH12 ARG A 237     -76.025  -4.548  27.438  1.00  0.00           H  
ATOM   3780 HH11 ARG A 237     -74.786  -5.431  26.575  1.00  0.00           H  
ATOM   3781 HH22 ARG A 237     -76.740  -2.600  26.713  1.00  0.00           H  
ATOM   3782 HH21 ARG A 237     -76.087  -1.885  25.256  1.00  0.00           H  
ATOM   3783  N   PHE A 238     -70.293  -4.327  20.008  1.00 31.45           N  
ATOM   3784  CA  PHE A 238     -69.555  -3.090  19.787  1.00 31.45           C  
ATOM   3785  C   PHE A 238     -69.645  -2.173  21.018  1.00 31.45           C  
ATOM   3786  O   PHE A 238     -70.724  -1.656  21.312  1.00 31.45           O  
ATOM   3787  CB  PHE A 238     -70.238  -2.439  18.566  1.00 31.45           C  
ATOM   3788  CG  PHE A 238     -69.611  -1.175  18.018  1.00 31.45           C  
ATOM   3789  CD1 PHE A 238     -70.040   0.093  18.458  1.00 31.45           C  
ATOM   3790  CD2 PHE A 238     -68.641  -1.271  17.003  1.00 31.45           C  
ATOM   3791  CE1 PHE A 238     -69.493   1.258  17.887  1.00 31.45           C  
ATOM   3792  CE2 PHE A 238     -68.100  -0.108  16.430  1.00 31.45           C  
ATOM   3793  CZ  PHE A 238     -68.526   1.156  16.872  1.00 31.45           C  
ATOM   3794  H   PHE A 238     -70.842  -4.612  19.210  1.00  0.00           H  
ATOM   3795  HA  PHE A 238     -68.512  -3.311  19.560  1.00  0.00           H  
ATOM   3796  HB3 PHE A 238     -71.285  -2.247  18.801  1.00  0.00           H  
ATOM   3797  HB2 PHE A 238     -70.319  -3.175  17.766  1.00  0.00           H  
ATOM   3798  HD1 PHE A 238     -70.788   0.171  19.233  1.00  0.00           H  
ATOM   3799  HD2 PHE A 238     -68.310  -2.241  16.662  1.00  0.00           H  
ATOM   3800  HE1 PHE A 238     -69.816   2.230  18.229  1.00  0.00           H  
ATOM   3801  HE2 PHE A 238     -67.357  -0.186  15.650  1.00  0.00           H  
ATOM   3802  HZ  PHE A 238     -68.110   2.050  16.431  1.00  0.00           H  
ATOM   3803  N   GLN A 239     -68.534  -1.969  21.729  1.00 33.46           N  
ATOM   3804  CA  GLN A 239     -68.380  -0.820  22.619  1.00 33.46           C  
ATOM   3805  C   GLN A 239     -66.900  -0.442  22.786  1.00 33.46           C  
ATOM   3806  O   GLN A 239     -66.158  -1.027  23.564  1.00 33.46           O  
ATOM   3807  CB  GLN A 239     -69.121  -1.034  23.954  1.00 33.46           C  
ATOM   3808  CG  GLN A 239     -69.451   0.322  24.607  1.00 33.46           C  
ATOM   3809  CD  GLN A 239     -70.729   0.324  25.446  1.00 33.46           C  
ATOM   3810  NE2 GLN A 239     -71.220   1.494  25.796  1.00 33.46           N  
ATOM   3811  OE1 GLN A 239     -71.333  -0.685  25.787  1.00 33.46           O  
ATOM   3812  H   GLN A 239     -67.765  -2.620  21.662  1.00  0.00           H  
ATOM   3813  HA  GLN A 239     -68.863   0.023  22.126  1.00  0.00           H  
ATOM   3814  HB3 GLN A 239     -68.494  -1.618  24.628  1.00  0.00           H  
ATOM   3815  HB2 GLN A 239     -70.044  -1.584  23.773  1.00  0.00           H  
ATOM   3816  HG3 GLN A 239     -69.526   1.087  23.834  1.00  0.00           H  
ATOM   3817  HG2 GLN A 239     -68.612   0.638  25.227  1.00  0.00           H  
ATOM   3818 HE22 GLN A 239     -72.063   1.543  26.350  1.00  0.00           H  
ATOM   3819 HE21 GLN A 239     -70.754   2.343  25.510  1.00  0.00           H  
ATOM   3820  N   GLU A 240     -66.501   0.507  21.943  1.00 32.34           N  
ATOM   3821  CA  GLU A 240     -65.622   1.652  22.209  1.00 32.34           C  
ATOM   3822  C   GLU A 240     -64.508   1.496  23.266  1.00 32.34           C  
ATOM   3823  O   GLU A 240     -64.689   1.693  24.462  1.00 32.34           O  
ATOM   3824  CB  GLU A 240     -66.533   2.877  22.422  1.00 32.34           C  
ATOM   3825  CG  GLU A 240     -65.988   4.163  21.776  1.00 32.34           C  
ATOM   3826  CD  GLU A 240     -67.102   5.170  21.429  1.00 32.34           C  
ATOM   3827  OE1 GLU A 240     -66.815   6.072  20.610  1.00 32.34           O  
ATOM   3828  OE2 GLU A 240     -68.242   5.009  21.926  1.00 32.34           O1-
ATOM   3829  H   GLU A 240     -66.810   0.491  20.982  1.00  0.00           H  
ATOM   3830  HA  GLU A 240     -65.102   1.840  21.269  1.00  0.00           H  
ATOM   3831  HB3 GLU A 240     -66.675   3.041  23.490  1.00  0.00           H  
ATOM   3832  HB2 GLU A 240     -67.525   2.664  22.023  1.00  0.00           H  
ATOM   3833  HG3 GLU A 240     -65.436   3.908  20.872  1.00  0.00           H  
ATOM   3834  HG2 GLU A 240     -65.273   4.633  22.451  1.00  0.00           H  
ATOM   3835  N   LEU A 241     -63.327   1.159  22.737  1.00 30.93           N  
ATOM   3836  CA  LEU A 241     -61.999   1.703  23.031  1.00 30.93           C  
ATOM   3837  C   LEU A 241     -61.861   2.541  24.319  1.00 30.93           C  
ATOM   3838  O   LEU A 241     -62.028   3.756  24.291  1.00 30.93           O  
ATOM   3839  CB  LEU A 241     -61.589   2.528  21.781  1.00 30.93           C  
ATOM   3840  CG  LEU A 241     -60.072   2.601  21.547  1.00 30.93           C  
ATOM   3841  CD1 LEU A 241     -59.600   1.353  20.791  1.00 30.93           C  
ATOM   3842  CD2 LEU A 241     -59.700   3.821  20.702  1.00 30.93           C  
ATOM   3843  H   LEU A 241     -63.277   0.437  22.033  1.00  0.00           H  
ATOM   3844  HA  LEU A 241     -61.310   0.862  23.110  1.00  0.00           H  
ATOM   3845  HB3 LEU A 241     -61.990   3.538  21.867  1.00  0.00           H  
ATOM   3846  HB2 LEU A 241     -62.071   2.109  20.898  1.00  0.00           H  
ATOM   3847  HG  LEU A 241     -59.560   2.657  22.508  1.00  0.00           H  
ATOM   3848 HD11 LEU A 241     -58.524   1.411  20.629  1.00  0.00           H  
ATOM   3849 HD12 LEU A 241     -59.831   0.464  21.377  1.00  0.00           H  
ATOM   3850 HD13 LEU A 241     -60.110   1.296  19.829  1.00  0.00           H  
ATOM   3851 HD21 LEU A 241     -58.620   3.845  20.554  1.00  0.00           H  
ATOM   3852 HD22 LEU A 241     -60.198   3.759  19.734  1.00  0.00           H  
ATOM   3853 HD23 LEU A 241     -60.016   4.729  21.215  1.00  0.00           H  
ATOM   3854  N   ASP A 242     -61.382   1.921  25.400  1.00 29.60           N  
ATOM   3855  CA  ASP A 242     -60.697   2.680  26.443  1.00 29.60           C  
ATOM   3856  C   ASP A 242     -59.449   1.954  26.960  1.00 29.60           C  
ATOM   3857  O   ASP A 242     -59.447   0.811  27.421  1.00 29.60           O  
ATOM   3858  CB  ASP A 242     -61.660   3.165  27.544  1.00 29.60           C  
ATOM   3859  CG  ASP A 242     -61.569   4.678  27.801  1.00 29.60           C  
ATOM   3860  OD1 ASP A 242     -60.568   5.304  27.371  1.00 29.60           O  
ATOM   3861  OD2 ASP A 242     -62.429   5.181  28.557  1.00 29.60           O1-
ATOM   3862  H   ASP A 242     -61.492   0.922  25.500  1.00  0.00           H  
ATOM   3863  HA  ASP A 242     -60.330   3.583  25.955  1.00  0.00           H  
ATOM   3864  HB3 ASP A 242     -61.452   2.628  28.469  1.00  0.00           H  
ATOM   3865  HB2 ASP A 242     -62.683   2.905  27.271  1.00  0.00           H  
ATOM   3866  N   SER A 243     -58.332   2.643  26.786  1.00 31.89           N  
ATOM   3867  CA  SER A 243     -56.965   2.170  26.934  1.00 31.89           C  
ATOM   3868  C   SER A 243     -56.526   2.124  28.395  1.00 31.89           C  
ATOM   3869  O   SER A 243     -56.244   3.182  28.956  1.00 31.89           O  
ATOM   3870  CB  SER A 243     -56.074   3.147  26.151  1.00 31.89           C  
ATOM   3871  OG  SER A 243     -56.447   4.495  26.389  1.00 31.89           O  
ATOM   3872  H   SER A 243     -58.375   3.616  26.519  1.00  0.00           H  
ATOM   3873  HA  SER A 243     -56.878   1.174  26.499  1.00  0.00           H  
ATOM   3874  HB3 SER A 243     -56.150   2.932  25.085  1.00  0.00           H  
ATOM   3875  HB2 SER A 243     -55.034   3.002  26.442  1.00  0.00           H  
ATOM   3876  HG  SER A 243     -55.874   5.079  25.888  1.00  0.00           H  
ATOM   3877  N   ARG A 244     -56.353   0.937  29.001  1.00 27.27           N  
ATOM   3878  CA  ARG A 244     -55.590   0.793  30.260  1.00 27.27           C  
ATOM   3879  C   ARG A 244     -54.801  -0.521  30.374  1.00 27.27           C  
ATOM   3880  O   ARG A 244     -55.355  -1.591  30.564  1.00 27.27           O  
ATOM   3881  CB  ARG A 244     -56.485   1.023  31.501  1.00 27.27           C  
ATOM   3882  CG  ARG A 244     -56.882   2.502  31.644  1.00 27.27           C  
ATOM   3883  CD  ARG A 244     -57.460   2.900  32.996  1.00 27.27           C  
ATOM   3884  NE  ARG A 244     -57.693   4.358  33.019  1.00 27.27           N  
ATOM   3885  NH1 ARG A 244     -58.440   4.516  35.176  1.00 27.27           N  
ATOM   3886  NH2 ARG A 244     -58.303   6.356  33.917  1.00 27.27           N1+
ATOM   3887  CZ  ARG A 244     -58.139   5.069  34.034  1.00 27.27           C  
ATOM   3888  H   ARG A 244     -56.751   0.101  28.597  1.00  0.00           H  
ATOM   3889  HA  ARG A 244     -54.851   1.594  30.263  1.00  0.00           H  
ATOM   3890  HB3 ARG A 244     -55.953   0.702  32.397  1.00  0.00           H  
ATOM   3891  HB2 ARG A 244     -57.384   0.412  31.418  1.00  0.00           H  
ATOM   3892  HG3 ARG A 244     -57.592   2.762  30.859  1.00  0.00           H  
ATOM   3893  HG2 ARG A 244     -56.019   3.130  31.423  1.00  0.00           H  
ATOM   3894  HD3 ARG A 244     -56.757   2.632  33.785  1.00  0.00           H  
ATOM   3895  HD2 ARG A 244     -58.404   2.379  33.155  1.00  0.00           H  
ATOM   3896  HE  ARG A 244     -57.473   4.811  32.143  1.00  0.00           H  
ATOM   3897 HH12 ARG A 244     -58.780   5.085  35.938  1.00  0.00           H  
ATOM   3898 HH11 ARG A 244     -58.333   3.519  35.298  1.00  0.00           H  
ATOM   3899 HH22 ARG A 244     -58.645   6.895  34.700  1.00  0.00           H  
ATOM   3900 HH21 ARG A 244     -58.088   6.815  33.044  1.00  0.00           H  
ATOM   3901  N   LEU A 245     -53.475  -0.343  30.337  1.00 30.18           N  
ATOM   3902  CA  LEU A 245     -52.453  -0.941  31.213  1.00 30.18           C  
ATOM   3903  C   LEU A 245     -52.478  -2.469  31.409  1.00 30.18           C  
ATOM   3904  O   LEU A 245     -53.012  -2.985  32.385  1.00 30.18           O  
ATOM   3905  CB  LEU A 245     -52.475  -0.170  32.550  1.00 30.18           C  
ATOM   3906  CG  LEU A 245     -51.872   1.245  32.429  1.00 30.18           C  
ATOM   3907  CD1 LEU A 245     -52.651   2.257  33.266  1.00 30.18           C  
ATOM   3908  CD2 LEU A 245     -50.411   1.248  32.883  1.00 30.18           C  
ATOM   3909  H   LEU A 245     -53.066   0.267  29.643  1.00  0.00           H  
ATOM   3910  HA  LEU A 245     -51.492  -0.714  30.751  1.00  0.00           H  
ATOM   3911  HB3 LEU A 245     -51.925  -0.735  33.303  1.00  0.00           H  
ATOM   3912  HB2 LEU A 245     -53.502  -0.097  32.909  1.00  0.00           H  
ATOM   3913  HG  LEU A 245     -51.913   1.553  31.384  1.00  0.00           H  
ATOM   3914 HD11 LEU A 245     -52.199   3.243  33.158  1.00  0.00           H  
ATOM   3915 HD12 LEU A 245     -53.685   2.292  32.924  1.00  0.00           H  
ATOM   3916 HD13 LEU A 245     -52.625   1.959  34.314  1.00  0.00           H  
ATOM   3917 HD21 LEU A 245     -50.003   2.255  32.790  1.00  0.00           H  
ATOM   3918 HD22 LEU A 245     -50.353   0.927  33.923  1.00  0.00           H  
ATOM   3919 HD23 LEU A 245     -49.835   0.564  32.260  1.00  0.00           H  
ATOM   3920  N   ALA A 246     -51.755  -3.174  30.535  1.00 33.87           N  
ATOM   3921  CA  ALA A 246     -51.406  -4.578  30.723  1.00 33.87           C  
ATOM   3922  C   ALA A 246     -50.248  -4.733  31.726  1.00 33.87           C  
ATOM   3923  O   ALA A 246     -49.134  -4.248  31.508  1.00 33.87           O  
ATOM   3924  CB  ALA A 246     -51.084  -5.203  29.361  1.00 33.87           C  
ATOM   3925  H   ALA A 246     -51.418  -2.737  29.689  1.00  0.00           H  
ATOM   3926  HA  ALA A 246     -52.277  -5.090  31.132  1.00  0.00           H  
ATOM   3927  HB1 ALA A 246     -50.822  -6.253  29.495  1.00  0.00           H  
ATOM   3928  HB2 ALA A 246     -51.955  -5.126  28.710  1.00  0.00           H  
ATOM   3929  HB3 ALA A 246     -50.245  -4.675  28.908  1.00  0.00           H  
ATOM   3930  N   SER A 247     -50.536  -5.442  32.816  1.00 28.67           N  
ATOM   3931  CA  SER A 247     -49.587  -5.939  33.807  1.00 28.67           C  
ATOM   3932  C   SER A 247     -49.466  -7.459  33.657  1.00 28.67           C  
ATOM   3933  O   SER A 247     -50.489  -8.135  33.628  1.00 28.67           O  
ATOM   3934  CB  SER A 247     -50.053  -5.539  35.225  1.00 28.67           C  
ATOM   3935  OG  SER A 247     -50.567  -6.620  35.984  1.00 28.67           O  
ATOM   3936  H   SER A 247     -51.494  -5.686  33.021  1.00  0.00           H  
ATOM   3937  HA  SER A 247     -48.613  -5.489  33.617  1.00  0.00           H  
ATOM   3938  HB3 SER A 247     -50.810  -4.758  35.150  1.00  0.00           H  
ATOM   3939  HB2 SER A 247     -49.222  -5.082  35.763  1.00  0.00           H  
ATOM   3940  HG  SER A 247     -50.837  -6.304  36.849  1.00  0.00           H  
ATOM   3941  N   GLY A 248     -48.231  -7.966  33.672  1.00 27.51           N  
ATOM   3942  CA  GLY A 248     -47.896  -9.262  34.272  1.00 27.51           C  
ATOM   3943  C   GLY A 248     -48.029 -10.520  33.406  1.00 27.51           C  
ATOM   3944  O   GLY A 248     -49.116 -10.892  32.987  1.00 27.51           O  
ATOM   3945  H   GLY A 248     -47.469  -7.451  33.255  1.00  0.00           H  
ATOM   3946  HA3 GLY A 248     -48.478  -9.394  35.184  1.00  0.00           H  
ATOM   3947  HA2 GLY A 248     -46.887  -9.216  34.681  1.00  0.00           H  
ATOM   3948  N   GLY A 249     -46.908 -11.238  33.258  1.00 30.44           N  
ATOM   3949  CA  GLY A 249     -46.891 -12.668  32.927  1.00 30.44           C  
ATOM   3950  C   GLY A 249     -45.691 -13.099  32.072  1.00 30.44           C  
ATOM   3951  O   GLY A 249     -45.704 -12.842  30.870  1.00 30.44           O  
ATOM   3952  H   GLY A 249     -46.007 -10.797  33.375  1.00  0.00           H  
ATOM   3953  HA3 GLY A 249     -47.815 -12.931  32.412  1.00  0.00           H  
ATOM   3954  HA2 GLY A 249     -46.907 -13.252  33.847  1.00  0.00           H  
ATOM   3955  N   PRO A 250     -44.649 -13.741  32.637  1.00 37.00           N  
ATOM   3956  CA  PRO A 250     -43.461 -14.146  31.891  1.00 37.00           C  
ATOM   3957  C   PRO A 250     -43.706 -15.478  31.168  1.00 37.00           C  
ATOM   3958  O   PRO A 250     -43.909 -16.506  31.805  1.00 37.00           O  
ATOM   3959  CB  PRO A 250     -42.353 -14.235  32.946  1.00 37.00           C  
ATOM   3960  CG  PRO A 250     -43.095 -14.667  34.213  1.00 37.00           C  
ATOM   3961  CD  PRO A 250     -44.509 -14.106  34.041  1.00 37.00           C  
ATOM   3962  HA  PRO A 250     -43.209 -13.376  31.162  1.00  0.00           H  
ATOM   3963  HB3 PRO A 250     -41.922 -13.246  33.100  1.00  0.00           H  
ATOM   3964  HB2 PRO A 250     -41.645 -15.013  32.660  1.00  0.00           H  
ATOM   3965  HG3 PRO A 250     -42.626 -14.204  35.081  1.00  0.00           H  
ATOM   3966  HG2 PRO A 250     -43.141 -15.755  34.251  1.00  0.00           H  
ATOM   3967  HD2 PRO A 250     -45.238 -14.878  34.289  1.00  0.00           H  
ATOM   3968  HD3 PRO A 250     -44.624 -13.216  34.660  1.00  0.00           H  
ATOM   3969  N   SER A 251     -43.672 -15.469  29.834  1.00 32.65           N  
ATOM   3970  CA  SER A 251     -43.554 -16.703  29.049  1.00 32.65           C  
ATOM   3971  C   SER A 251     -42.085 -17.102  28.940  1.00 32.65           C  
ATOM   3972  O   SER A 251     -41.278 -16.406  28.322  1.00 32.65           O  
ATOM   3973  CB  SER A 251     -44.181 -16.563  27.661  1.00 32.65           C  
ATOM   3974  OG  SER A 251     -45.585 -16.689  27.758  1.00 32.65           O  
ATOM   3975  H   SER A 251     -43.728 -14.594  29.333  1.00  0.00           H  
ATOM   3976  HA  SER A 251     -44.082 -17.495  29.581  1.00  0.00           H  
ATOM   3977  HB3 SER A 251     -43.791 -17.342  27.006  1.00  0.00           H  
ATOM   3978  HB2 SER A 251     -43.932 -15.586  27.247  1.00  0.00           H  
ATOM   3979  HG  SER A 251     -45.976 -16.601  26.886  1.00  0.00           H  
ATOM   3980  N   GLU A 252     -41.760 -18.230  29.563  1.00 30.61           N  
ATOM   3981  CA  GLU A 252     -40.548 -19.006  29.331  1.00 30.61           C  
ATOM   3982  C   GLU A 252     -40.563 -19.555  27.899  1.00 30.61           C  
ATOM   3983  O   GLU A 252     -41.547 -20.154  27.468  1.00 30.61           O  
ATOM   3984  CB  GLU A 252     -40.497 -20.181  30.322  1.00 30.61           C  
ATOM   3985  CG  GLU A 252     -40.381 -19.742  31.790  1.00 30.61           C  
ATOM   3986  CD  GLU A 252     -40.264 -20.940  32.746  1.00 30.61           C  
ATOM   3987  OE1 GLU A 252     -39.528 -20.798  33.747  1.00 30.61           O  
ATOM   3988  OE2 GLU A 252     -40.898 -21.982  32.465  1.00 30.61           O1-
ATOM   3989  H   GLU A 252     -42.377 -18.616  30.263  1.00  0.00           H  
ATOM   3990  HA  GLU A 252     -39.674 -18.370  29.471  1.00  0.00           H  
ATOM   3991  HB3 GLU A 252     -39.658 -20.830  30.071  1.00  0.00           H  
ATOM   3992  HB2 GLU A 252     -41.387 -20.798  30.198  1.00  0.00           H  
ATOM   3993  HG3 GLU A 252     -41.253 -19.146  32.060  1.00  0.00           H  
ATOM   3994  HG2 GLU A 252     -39.510 -19.098  31.908  1.00  0.00           H  
ATOM   3995  N   GLY A 253     -39.485 -19.364  27.138  1.00 25.76           N  
ATOM   3996  CA  GLY A 253     -39.410 -19.967  25.811  1.00 25.76           C  
ATOM   3997  C   GLY A 253     -38.312 -19.431  24.905  1.00 25.76           C  
ATOM   3998  O   GLY A 253     -38.513 -18.467  24.180  1.00 25.76           O  
ATOM   3999  H   GLY A 253     -38.719 -18.801  27.480  1.00  0.00           H  
ATOM   4000  HA3 GLY A 253     -40.373 -19.859  25.312  1.00  0.00           H  
ATOM   4001  HA2 GLY A 253     -39.298 -21.047  25.912  1.00  0.00           H  
ATOM   4002  N   ILE A 254     -37.212 -20.185  24.874  1.00 27.96           N  
ATOM   4003  CA  ILE A 254     -36.269 -20.334  23.756  1.00 27.96           C  
ATOM   4004  C   ILE A 254     -35.305 -19.156  23.540  1.00 27.96           C  
ATOM   4005  O   ILE A 254     -35.537 -18.187  22.820  1.00 27.96           O  
ATOM   4006  CB  ILE A 254     -36.978 -20.851  22.480  1.00 27.96           C  
ATOM   4007  CG1 ILE A 254     -37.840 -22.102  22.806  1.00 27.96           C  
ATOM   4008  CG2 ILE A 254     -35.930 -21.200  21.404  1.00 27.96           C  
ATOM   4009  CD1 ILE A 254     -38.701 -22.604  21.644  1.00 27.96           C  
ATOM   4010  H   ILE A 254     -36.953 -20.734  25.681  1.00  0.00           H  
ATOM   4011  HA  ILE A 254     -35.623 -21.158  24.057  1.00  0.00           H  
ATOM   4012  HB  ILE A 254     -37.629 -20.065  22.096  1.00  0.00           H  
ATOM   4013 HG13 ILE A 254     -38.479 -21.887  23.662  1.00  0.00           H  
ATOM   4014 HG12 ILE A 254     -37.191 -22.908  23.149  1.00  0.00           H  
ATOM   4015 HG21 ILE A 254     -36.435 -21.563  20.509  1.00  0.00           H  
ATOM   4016 HG22 ILE A 254     -35.351 -20.310  21.158  1.00  0.00           H  
ATOM   4017 HG23 ILE A 254     -35.263 -21.974  21.783  1.00  0.00           H  
ATOM   4018 HD11 ILE A 254     -39.268 -23.479  21.963  1.00  0.00           H  
ATOM   4019 HD12 ILE A 254     -39.390 -21.818  21.336  1.00  0.00           H  
ATOM   4020 HD13 ILE A 254     -38.059 -22.873  20.805  1.00  0.00           H  
ATOM   4021  N   SER A 255     -34.132 -19.344  24.135  1.00 27.35           N  
ATOM   4022  CA  SER A 255     -32.878 -18.645  23.894  1.00 27.35           C  
ATOM   4023  C   SER A 255     -32.398 -18.809  22.446  1.00 27.35           C  
ATOM   4024  O   SER A 255     -31.608 -19.689  22.115  1.00 27.35           O  
ATOM   4025  CB  SER A 255     -31.835 -19.209  24.875  1.00 27.35           C  
ATOM   4026  OG  SER A 255     -31.972 -20.619  25.010  1.00 27.35           O  
ATOM   4027  H   SER A 255     -34.037 -20.047  24.854  1.00  0.00           H  
ATOM   4028  HA  SER A 255     -33.020 -17.584  24.101  1.00  0.00           H  
ATOM   4029  HB3 SER A 255     -31.961 -18.737  25.849  1.00  0.00           H  
ATOM   4030  HB2 SER A 255     -30.833 -18.975  24.514  1.00  0.00           H  
ATOM   4031  HG  SER A 255     -31.312 -20.948  25.625  1.00  0.00           H  
ATOM   4032  N   SER A 256     -32.813 -17.905  21.567  1.00 28.92           N  
ATOM   4033  CA  SER A 256     -32.023 -17.565  20.382  1.00 28.92           C  
ATOM   4034  C   SER A 256     -31.409 -16.189  20.602  1.00 28.92           C  
ATOM   4035  O   SER A 256     -32.038 -15.165  20.337  1.00 28.92           O  
ATOM   4036  CB  SER A 256     -32.840 -17.696  19.094  1.00 28.92           C  
ATOM   4037  OG  SER A 256     -34.060 -16.994  19.171  1.00 28.92           O  
ATOM   4038  H   SER A 256     -33.694 -17.432  21.707  1.00  0.00           H  
ATOM   4039  HA  SER A 256     -31.203 -18.281  20.321  1.00  0.00           H  
ATOM   4040  HB3 SER A 256     -33.040 -18.749  18.897  1.00  0.00           H  
ATOM   4041  HB2 SER A 256     -32.257 -17.318  18.254  1.00  0.00           H  
ATOM   4042  HG  SER A 256     -34.543 -17.099  18.348  1.00  0.00           H  
ATOM   4043  N   GLU A 257     -30.191 -16.173  21.149  1.00 30.12           N  
ATOM   4044  CA  GLU A 257     -29.397 -14.954  21.299  1.00 30.12           C  
ATOM   4045  C   GLU A 257     -29.254 -14.246  19.939  1.00 30.12           C  
ATOM   4046  O   GLU A 257     -28.826 -14.863  18.956  1.00 30.12           O  
ATOM   4047  CB  GLU A 257     -27.990 -15.266  21.827  1.00 30.12           C  
ATOM   4048  CG  GLU A 257     -27.942 -15.614  23.320  1.00 30.12           C  
ATOM   4049  CD  GLU A 257     -26.490 -15.780  23.804  1.00 30.12           C  
ATOM   4050  OE1 GLU A 257     -26.216 -15.374  24.953  1.00 30.12           O  
ATOM   4051  OE2 GLU A 257     -25.657 -16.285  23.012  1.00 30.12           O1-
ATOM   4052  H   GLU A 257     -29.776 -17.031  21.483  1.00  0.00           H  
ATOM   4053  HA  GLU A 257     -29.900 -14.285  21.998  1.00  0.00           H  
ATOM   4054  HB3 GLU A 257     -27.335 -14.417  21.633  1.00  0.00           H  
ATOM   4055  HB2 GLU A 257     -27.562 -16.086  21.251  1.00  0.00           H  
ATOM   4056  HG3 GLU A 257     -28.491 -16.539  23.495  1.00  0.00           H  
ATOM   4057  HG2 GLU A 257     -28.427 -14.824  23.893  1.00  0.00           H  
ATOM   4058  N   PRO A 258     -29.577 -12.946  19.841  1.00 33.99           N  
ATOM   4059  CA  PRO A 258     -29.343 -12.198  18.624  1.00 33.99           C  
ATOM   4060  C   PRO A 258     -27.839 -11.959  18.461  1.00 33.99           C  
ATOM   4061  O   PRO A 258     -27.177 -11.350  19.303  1.00 33.99           O  
ATOM   4062  CB  PRO A 258     -30.168 -10.917  18.761  1.00 33.99           C  
ATOM   4063  CG  PRO A 258     -30.254 -10.702  20.272  1.00 33.99           C  
ATOM   4064  CD  PRO A 258     -30.182 -12.109  20.862  1.00 33.99           C  
ATOM   4065  HA  PRO A 258     -29.710 -12.772  17.773  1.00  0.00           H  
ATOM   4066  HB3 PRO A 258     -31.169 -11.089  18.364  1.00  0.00           H  
ATOM   4067  HB2 PRO A 258     -29.623 -10.088  18.310  1.00  0.00           H  
ATOM   4068  HG3 PRO A 258     -31.217 -10.256  20.519  1.00  0.00           H  
ATOM   4069  HG2 PRO A 258     -29.390 -10.127  20.604  1.00  0.00           H  
ATOM   4070  HD2 PRO A 258     -29.545 -12.099  21.746  1.00  0.00           H  
ATOM   4071  HD3 PRO A 258     -31.190 -12.466  21.072  1.00  0.00           H  
ATOM   4072  N   VAL A 259     -27.306 -12.415  17.329  1.00 36.66           N  
ATOM   4073  CA  VAL A 259     -25.948 -12.147  16.843  1.00 36.66           C  
ATOM   4074  C   VAL A 259     -25.777 -10.638  16.642  1.00 36.66           C  
ATOM   4075  O   VAL A 259     -25.971 -10.149  15.537  1.00 36.66           O  
ATOM   4076  CB  VAL A 259     -25.707 -12.910  15.514  1.00 36.66           C  
ATOM   4077  CG1 VAL A 259     -24.296 -12.687  14.945  1.00 36.66           C  
ATOM   4078  CG2 VAL A 259     -25.890 -14.423  15.689  1.00 36.66           C  
ATOM   4079  H   VAL A 259     -27.851 -13.004  16.716  1.00  0.00           H  
ATOM   4080  HA  VAL A 259     -25.229 -12.491  17.587  1.00  0.00           H  
ATOM   4081  HB  VAL A 259     -26.433 -12.559  14.780  1.00  0.00           H  
ATOM   4082 HG11 VAL A 259     -24.186 -13.245  14.015  1.00  0.00           H  
ATOM   4083 HG12 VAL A 259     -24.146 -11.625  14.750  1.00  0.00           H  
ATOM   4084 HG13 VAL A 259     -23.554 -13.032  15.665  1.00  0.00           H  
ATOM   4085 HG21 VAL A 259     -25.713 -14.923  14.737  1.00  0.00           H  
ATOM   4086 HG22 VAL A 259     -25.181 -14.792  16.430  1.00  0.00           H  
ATOM   4087 HG23 VAL A 259     -26.906 -14.630  16.024  1.00  0.00           H  
ATOM   4088  N   SER A 260     -25.487  -9.867  17.694  1.00 33.05           N  
ATOM   4089  CA  SER A 260     -25.107  -8.442  17.615  1.00 33.05           C  
ATOM   4090  C   SER A 260     -24.653  -7.892  18.976  1.00 33.05           C  
ATOM   4091  O   SER A 260     -25.254  -6.973  19.519  1.00 33.05           O  
ATOM   4092  CB  SER A 260     -26.246  -7.568  17.045  1.00 33.05           C  
ATOM   4093  OG  SER A 260     -26.247  -7.617  15.632  1.00 33.05           O  
ATOM   4094  H   SER A 260     -25.520 -10.253  18.627  1.00  0.00           H  
ATOM   4095  HA  SER A 260     -24.261  -8.365  16.932  1.00  0.00           H  
ATOM   4096  HB3 SER A 260     -26.111  -6.537  17.372  1.00  0.00           H  
ATOM   4097  HB2 SER A 260     -27.203  -7.929  17.421  1.00  0.00           H  
ATOM   4098  HG  SER A 260     -26.959  -7.070  15.293  1.00  0.00           H  
ATOM   4099  N   ALA A 261     -23.567  -8.428  19.537  1.00 33.57           N  
ATOM   4100  CA  ALA A 261     -22.847  -7.764  20.638  1.00 33.57           C  
ATOM   4101  C   ALA A 261     -21.319  -7.950  20.595  1.00 33.57           C  
ATOM   4102  O   ALA A 261     -20.605  -7.499  21.486  1.00 33.57           O  
ATOM   4103  CB  ALA A 261     -23.445  -8.193  21.981  1.00 33.57           C  
ATOM   4104  H   ALA A 261     -23.215  -9.316  19.208  1.00  0.00           H  
ATOM   4105  HA  ALA A 261     -23.036  -6.695  20.537  1.00  0.00           H  
ATOM   4106  HB1 ALA A 261     -22.909  -7.700  22.792  1.00  0.00           H  
ATOM   4107  HB2 ALA A 261     -24.497  -7.912  22.017  1.00  0.00           H  
ATOM   4108  HB3 ALA A 261     -23.354  -9.274  22.091  1.00  0.00           H  
ATOM   4109  N   ALA A 262     -20.772  -8.556  19.538  1.00 32.01           N  
ATOM   4110  CA  ALA A 262     -19.332  -8.587  19.338  1.00 32.01           C  
ATOM   4111  C   ALA A 262     -18.899  -7.262  18.699  1.00 32.01           C  
ATOM   4112  O   ALA A 262     -19.045  -7.105  17.492  1.00 32.01           O  
ATOM   4113  CB  ALA A 262     -18.973  -9.812  18.486  1.00 32.01           C  
ATOM   4114  H   ALA A 262     -21.362  -9.007  18.854  1.00  0.00           H  
ATOM   4115  HA  ALA A 262     -18.846  -8.682  20.309  1.00  0.00           H  
ATOM   4116  HB1 ALA A 262     -17.895  -9.844  18.331  1.00  0.00           H  
ATOM   4117  HB2 ALA A 262     -19.292 -10.719  19.000  1.00  0.00           H  
ATOM   4118  HB3 ALA A 262     -19.477  -9.745  17.522  1.00  0.00           H  
ATOM   4119  N   THR A 263     -18.443  -6.287  19.492  1.00 36.57           N  
ATOM   4120  CA  THR A 263     -17.267  -5.422  19.221  1.00 36.57           C  
ATOM   4121  C   THR A 263     -17.276  -4.214  20.164  1.00 36.57           C  
ATOM   4122  O   THR A 263     -17.883  -3.184  19.888  1.00 36.57           O  
ATOM   4123  CB  THR A 263     -17.101  -4.893  17.770  1.00 36.57           C  
ATOM   4124  CG2 THR A 263     -15.797  -4.106  17.588  1.00 36.57           C  
ATOM   4125  OG1 THR A 263     -16.923  -5.927  16.838  1.00 36.57           O  
ATOM   4126  H   THR A 263     -18.910  -6.086  20.365  1.00  0.00           H  
ATOM   4127  HA  THR A 263     -16.377  -6.006  19.455  1.00  0.00           H  
ATOM   4128  HB  THR A 263     -17.956  -4.277  17.492  1.00  0.00           H  
ATOM   4129 HG21 THR A 263     -15.724  -3.756  16.558  1.00  0.00           H  
ATOM   4130 HG22 THR A 263     -15.791  -3.251  18.263  1.00  0.00           H  
ATOM   4131 HG23 THR A 263     -14.948  -4.752  17.813  1.00  0.00           H  
ATOM   4132  HG1 THR A 263     -16.825  -5.553  15.959  1.00  0.00           H  
ATOM   4133  N   THR A 264     -16.521  -4.313  21.253  1.00 36.34           N  
ATOM   4134  CA  THR A 264     -15.586  -3.279  21.728  1.00 36.34           C  
ATOM   4135  C   THR A 264     -14.524  -4.046  22.511  1.00 36.34           C  
ATOM   4136  O   THR A 264     -14.488  -4.016  23.728  1.00 36.34           O  
ATOM   4137  CB  THR A 264     -16.233  -2.158  22.576  1.00 36.34           C  
ATOM   4138  CG2 THR A 264     -15.229  -1.062  22.958  1.00 36.34           C  
ATOM   4139  OG1 THR A 264     -17.210  -1.475  21.823  1.00 36.34           O  
ATOM   4140  H   THR A 264     -16.564  -5.145  21.824  1.00  0.00           H  
ATOM   4141  HA  THR A 264     -15.110  -2.822  20.861  1.00  0.00           H  
ATOM   4142  HB  THR A 264     -16.683  -2.582  23.474  1.00  0.00           H  
ATOM   4143 HG21 THR A 264     -15.732  -0.299  23.552  1.00  0.00           H  
ATOM   4144 HG22 THR A 264     -14.417  -1.499  23.540  1.00  0.00           H  
ATOM   4145 HG23 THR A 264     -14.824  -0.609  22.053  1.00  0.00           H  
ATOM   4146  HG1 THR A 264     -17.603  -0.783  22.360  1.00  0.00           H  
ATOM   4147  N   GLN A 265     -13.716  -4.851  21.815  1.00 41.47           N  
ATOM   4148  CA  GLN A 265     -12.514  -5.422  22.424  1.00 41.47           C  
ATOM   4149  C   GLN A 265     -11.424  -4.360  22.307  1.00 41.47           C  
ATOM   4150  O   GLN A 265     -10.632  -4.345  21.360  1.00 41.47           O  
ATOM   4151  CB  GLN A 265     -12.145  -6.774  21.796  1.00 41.47           C  
ATOM   4152  CG  GLN A 265     -13.145  -7.873  22.195  1.00 41.47           C  
ATOM   4153  CD  GLN A 265     -12.772  -9.252  21.656  1.00 41.47           C  
ATOM   4154  NE2 GLN A 265     -13.545 -10.268  21.975  1.00 41.47           N  
ATOM   4155  OE1 GLN A 265     -11.811  -9.447  20.928  1.00 41.47           O  
ATOM   4156  H   GLN A 265     -13.931  -5.074  20.854  1.00  0.00           H  
ATOM   4157  HA  GLN A 265     -12.716  -5.585  23.483  1.00  0.00           H  
ATOM   4158  HB3 GLN A 265     -11.143  -7.061  22.116  1.00  0.00           H  
ATOM   4159  HB2 GLN A 265     -12.127  -6.677  20.710  1.00  0.00           H  
ATOM   4160  HG3 GLN A 265     -14.140  -7.603  21.841  1.00  0.00           H  
ATOM   4161  HG2 GLN A 265     -13.220  -7.917  23.282  1.00  0.00           H  
ATOM   4162 HE22 GLN A 265     -13.328 -11.194  21.636  1.00  0.00           H  
ATOM   4163 HE21 GLN A 265     -14.356 -10.122  22.559  1.00  0.00           H  
ATOM   4164  N   THR A 266     -11.491  -3.385  23.209  1.00 35.82           N  
ATOM   4165  CA  THR A 266     -10.350  -2.539  23.543  1.00 35.82           C  
ATOM   4166  C   THR A 266      -9.233  -3.433  24.068  1.00 35.82           C  
ATOM   4167  O   THR A 266      -9.498  -4.469  24.672  1.00 35.82           O  
ATOM   4168  CB  THR A 266     -10.749  -1.479  24.586  1.00 35.82           C  
ATOM   4169  CG2 THR A 266     -11.423  -0.299  23.882  1.00 35.82           C  
ATOM   4170  OG1 THR A 266     -11.706  -1.970  25.498  1.00 35.82           O  
ATOM   4171  H   THR A 266     -12.358  -3.205  23.695  1.00  0.00           H  
ATOM   4172  HA  THR A 266     -10.006  -2.035  22.640  1.00  0.00           H  
ATOM   4173  HB  THR A 266      -9.865  -1.135  25.124  1.00  0.00           H  
ATOM   4174 HG21 THR A 266     -11.706   0.452  24.620  1.00  0.00           H  
ATOM   4175 HG22 THR A 266     -10.730   0.140  23.164  1.00  0.00           H  
ATOM   4176 HG23 THR A 266     -12.314  -0.648  23.360  1.00  0.00           H  
ATOM   4177  HG1 THR A 266     -11.929  -1.283  26.130  1.00  0.00           H  
ATOM   4178  N   LEU A 267      -7.986  -3.070  23.780  1.00 36.48           N  
ATOM   4179  CA  LEU A 267      -6.815  -3.692  24.394  1.00 36.48           C  
ATOM   4180  C   LEU A 267      -6.902  -3.505  25.920  1.00 36.48           C  
ATOM   4181  O   LEU A 267      -6.504  -2.459  26.419  1.00 36.48           O  
ATOM   4182  CB  LEU A 267      -5.554  -3.010  23.815  1.00 36.48           C  
ATOM   4183  CG  LEU A 267      -5.216  -3.394  22.363  1.00 36.48           C  
ATOM   4184  CD1 LEU A 267      -4.362  -2.314  21.699  1.00 36.48           C  
ATOM   4185  CD2 LEU A 267      -4.422  -4.699  22.301  1.00 36.48           C  
ATOM   4186  H   LEU A 267      -7.816  -2.334  23.110  1.00  0.00           H  
ATOM   4187  HA  LEU A 267      -6.798  -4.756  24.156  1.00  0.00           H  
ATOM   4188  HB3 LEU A 267      -4.699  -3.230  24.455  1.00  0.00           H  
ATOM   4189  HB2 LEU A 267      -5.665  -1.928  23.885  1.00  0.00           H  
ATOM   4190  HG  LEU A 267      -6.142  -3.513  21.800  1.00  0.00           H  
ATOM   4191 HD11 LEU A 267      -4.136  -2.608  20.674  1.00  0.00           H  
ATOM   4192 HD12 LEU A 267      -4.908  -1.371  21.694  1.00  0.00           H  
ATOM   4193 HD13 LEU A 267      -3.432  -2.192  22.255  1.00  0.00           H  
ATOM   4194 HD21 LEU A 267      -4.200  -4.941  21.262  1.00  0.00           H  
ATOM   4195 HD22 LEU A 267      -3.490  -4.584  22.854  1.00  0.00           H  
ATOM   4196 HD23 LEU A 267      -5.009  -5.504  22.743  1.00  0.00           H  
ATOM   4197  N   GLU A 268      -7.462  -4.471  26.646  1.00 32.26           N  
ATOM   4198  CA  GLU A 268      -7.248  -4.604  28.088  1.00 32.26           C  
ATOM   4199  C   GLU A 268      -6.056  -5.538  28.299  1.00 32.26           C  
ATOM   4200  O   GLU A 268      -5.931  -6.570  27.632  1.00 32.26           O  
ATOM   4201  CB  GLU A 268      -8.523  -5.035  28.831  1.00 32.26           C  
ATOM   4202  CG  GLU A 268      -9.473  -3.830  28.958  1.00 32.26           C  
ATOM   4203  CD  GLU A 268     -10.765  -4.115  29.738  1.00 32.26           C  
ATOM   4204  OE1 GLU A 268     -11.401  -3.113  30.139  1.00 32.26           O  
ATOM   4205  OE2 GLU A 268     -11.163  -5.296  29.826  1.00 32.26           O1-
ATOM   4206  H   GLU A 268      -8.063  -5.151  26.203  1.00  0.00           H  
ATOM   4207  HA  GLU A 268      -6.965  -3.622  28.468  1.00  0.00           H  
ATOM   4208  HB3 GLU A 268      -8.259  -5.396  29.825  1.00  0.00           H  
ATOM   4209  HB2 GLU A 268      -9.017  -5.830  28.273  1.00  0.00           H  
ATOM   4210  HG3 GLU A 268      -9.725  -3.463  27.963  1.00  0.00           H  
ATOM   4211  HG2 GLU A 268      -8.944  -3.001  29.427  1.00  0.00           H  
ATOM   4212  N   GLY A 269      -5.121  -5.078  29.131  1.00 30.66           N  
ATOM   4213  CA  GLY A 269      -3.855  -5.740  29.407  1.00 30.66           C  
ATOM   4214  C   GLY A 269      -4.075  -7.056  30.138  1.00 30.66           C  
ATOM   4215  O   GLY A 269      -4.767  -7.109  31.146  1.00 30.66           O  
ATOM   4216  H   GLY A 269      -5.267  -4.209  29.624  1.00  0.00           H  
ATOM   4217  HA3 GLY A 269      -3.229  -5.087  30.015  1.00  0.00           H  
ATOM   4218  HA2 GLY A 269      -3.332  -5.929  28.469  1.00  0.00           H  
ATOM   4219  N   ASP A 270      -3.472  -8.107  29.601  1.00 26.16           N  
ATOM   4220  CA  ASP A 270      -3.439  -9.448  30.169  1.00 26.16           C  
ATOM   4221  C   ASP A 270      -2.384  -9.458  31.289  1.00 26.16           C  
ATOM   4222  O   ASP A 270      -1.204  -9.717  31.047  1.00 26.16           O  
ATOM   4223  CB  ASP A 270      -3.144 -10.405  28.990  1.00 26.16           C  
ATOM   4224  CG  ASP A 270      -3.529 -11.872  29.198  1.00 26.16           C  
ATOM   4225  OD1 ASP A 270      -4.248 -12.171  30.172  1.00 26.16           O  
ATOM   4226  OD2 ASP A 270      -3.167 -12.670  28.299  1.00 26.16           O1-
ATOM   4227  H   ASP A 270      -2.982  -8.014  28.723  1.00  0.00           H  
ATOM   4228  HA  ASP A 270      -4.416  -9.685  30.591  1.00  0.00           H  
ATOM   4229  HB3 ASP A 270      -2.086 -10.344  28.734  1.00  0.00           H  
ATOM   4230  HB2 ASP A 270      -3.633 -10.029  28.091  1.00  0.00           H  
ATOM   4231  N   SER A 271      -2.767  -9.057  32.505  1.00 30.20           N  
ATOM   4232  CA  SER A 271      -1.952  -9.285  33.701  1.00 30.20           C  
ATOM   4233  C   SER A 271      -2.239 -10.691  34.208  1.00 30.20           C  
ATOM   4234  O   SER A 271      -3.289 -10.967  34.783  1.00 30.20           O  
ATOM   4235  CB  SER A 271      -2.173  -8.215  34.776  1.00 30.20           C  
ATOM   4236  OG  SER A 271      -3.546  -7.993  35.004  1.00 30.20           O  
ATOM   4237  H   SER A 271      -3.648  -8.577  32.624  1.00  0.00           H  
ATOM   4238  HA  SER A 271      -0.904  -9.246  33.403  1.00  0.00           H  
ATOM   4239  HB3 SER A 271      -1.702  -7.283  34.463  1.00  0.00           H  
ATOM   4240  HB2 SER A 271      -1.697  -8.530  35.705  1.00  0.00           H  
ATOM   4241  HG  SER A 271      -3.654  -7.320  35.680  1.00  0.00           H  
ATOM   4242  N   SER A 272      -1.294 -11.585  33.937  1.00 25.78           N  
ATOM   4243  CA  SER A 272      -1.266 -12.958  34.419  1.00 25.78           C  
ATOM   4244  C   SER A 272      -1.194 -12.978  35.949  1.00 25.78           C  
ATOM   4245  O   SER A 272      -0.136 -12.715  36.511  1.00 25.78           O  
ATOM   4246  CB  SER A 272      -0.032 -13.657  33.822  1.00 25.78           C  
ATOM   4247  OG  SER A 272       0.075 -13.409  32.427  1.00 25.78           O  
ATOM   4248  H   SER A 272      -0.512 -11.331  33.351  1.00  0.00           H  
ATOM   4249  HA  SER A 272      -2.168 -13.475  34.092  1.00  0.00           H  
ATOM   4250  HB3 SER A 272      -0.104 -14.731  33.995  1.00  0.00           H  
ATOM   4251  HB2 SER A 272       0.867 -13.298  34.324  1.00  0.00           H  
ATOM   4252  HG  SER A 272       0.851 -13.855  32.081  1.00  0.00           H  
ATOM   4253  N   GLU A 273      -2.295 -13.308  36.622  1.00 30.88           N  
ATOM   4254  CA  GLU A 273      -2.273 -13.681  38.037  1.00 30.88           C  
ATOM   4255  C   GLU A 273      -2.409 -15.198  38.170  1.00 30.88           C  
ATOM   4256  O   GLU A 273      -3.388 -15.828  37.765  1.00 30.88           O  
ATOM   4257  CB  GLU A 273      -3.268 -12.880  38.887  1.00 30.88           C  
ATOM   4258  CG  GLU A 273      -2.670 -11.499  39.221  1.00 30.88           C  
ATOM   4259  CD  GLU A 273      -3.534 -10.663  40.177  1.00 30.88           C  
ATOM   4260  OE1 GLU A 273      -2.956  -9.760  40.824  1.00 30.88           O  
ATOM   4261  OE2 GLU A 273      -4.763 -10.899  40.233  1.00 30.88           O1-
ATOM   4262  H   GLU A 273      -3.191 -13.307  36.156  1.00  0.00           H  
ATOM   4263  HA  GLU A 273      -1.279 -13.428  38.406  1.00  0.00           H  
ATOM   4264  HB3 GLU A 273      -3.473 -13.420  39.811  1.00  0.00           H  
ATOM   4265  HB2 GLU A 273      -4.197 -12.749  38.332  1.00  0.00           H  
ATOM   4266  HG3 GLU A 273      -2.509 -10.942  38.298  1.00  0.00           H  
ATOM   4267  HG2 GLU A 273      -1.677 -11.630  39.652  1.00  0.00           H  
ATOM   4268  N   VAL A 274      -1.320 -15.760  38.685  1.00 28.84           N  
ATOM   4269  CA  VAL A 274      -1.130 -17.140  39.113  1.00 28.84           C  
ATOM   4270  C   VAL A 274      -2.118 -17.447  40.236  1.00 28.84           C  
ATOM   4271  O   VAL A 274      -2.351 -16.620  41.112  1.00 28.84           O  
ATOM   4272  CB  VAL A 274       0.336 -17.294  39.563  1.00 28.84           C  
ATOM   4273  CG1 VAL A 274       0.640 -18.617  40.268  1.00 28.84           C  
ATOM   4274  CG2 VAL A 274       1.266 -17.182  38.343  1.00 28.84           C  
ATOM   4275  H   VAL A 274      -0.484 -15.210  38.821  1.00  0.00           H  
ATOM   4276  HA  VAL A 274      -1.321 -17.807  38.273  1.00  0.00           H  
ATOM   4277  HB  VAL A 274       0.571 -16.479  40.248  1.00  0.00           H  
ATOM   4278 HG11 VAL A 274       1.692 -18.645  40.552  1.00  0.00           H  
ATOM   4279 HG12 VAL A 274       0.021 -18.704  41.161  1.00  0.00           H  
ATOM   4280 HG13 VAL A 274       0.424 -19.446  39.594  1.00  0.00           H  
ATOM   4281 HG21 VAL A 274       2.302 -17.291  38.664  1.00  0.00           H  
ATOM   4282 HG22 VAL A 274       1.023 -17.967  37.627  1.00  0.00           H  
ATOM   4283 HG23 VAL A 274       1.133 -16.208  37.872  1.00  0.00           H  
ATOM   4284  N   GLY A 275      -2.730 -18.626  40.149  1.00 23.71           N  
ATOM   4285  CA  GLY A 275      -3.815 -19.052  41.014  1.00 23.71           C  
ATOM   4286  C   GLY A 275      -3.397 -19.585  42.383  1.00 23.71           C  
ATOM   4287  O   GLY A 275      -2.300 -19.345  42.874  1.00 23.71           O  
ATOM   4288  H   GLY A 275      -2.445 -19.292  39.445  1.00  0.00           H  
ATOM   4289  HA3 GLY A 275      -4.410 -19.807  40.500  1.00  0.00           H  
ATOM   4290  HA2 GLY A 275      -4.514 -18.227  41.147  1.00  0.00           H  
ATOM   4291  N   ASP A 276      -4.336 -20.377  42.903  1.00 26.80           N  
ATOM   4292  CA  ASP A 276      -4.342 -21.163  44.137  1.00 26.80           C  
ATOM   4293  C   ASP A 276      -4.827 -20.427  45.402  1.00 26.80           C  
ATOM   4294  O   ASP A 276      -4.322 -19.381  45.770  1.00 26.80           O  
ATOM   4295  CB  ASP A 276      -3.027 -21.953  44.316  1.00 26.80           C  
ATOM   4296  CG  ASP A 276      -2.755 -22.937  43.170  1.00 26.80           C  
ATOM   4297  OD1 ASP A 276      -3.748 -23.448  42.588  1.00 26.80           O  
ATOM   4298  OD2 ASP A 276      -1.572 -23.254  42.930  1.00 26.80           O1-
ATOM   4299  H   ASP A 276      -5.214 -20.503  42.421  1.00  0.00           H  
ATOM   4300  HA  ASP A 276      -5.097 -21.930  43.965  1.00  0.00           H  
ATOM   4301  HB3 ASP A 276      -3.057 -22.496  45.260  1.00  0.00           H  
ATOM   4302  HB2 ASP A 276      -2.194 -21.255  44.399  1.00  0.00           H  
ATOM   4303  N   GLN A 277      -5.796 -20.912  46.185  1.00 24.90           N  
ATOM   4304  CA  GLN A 277      -6.721 -22.044  46.091  1.00 24.90           C  
ATOM   4305  C   GLN A 277      -7.650 -21.978  47.333  1.00 24.90           C  
ATOM   4306  O   GLN A 277      -7.216 -21.569  48.405  1.00 24.90           O  
ATOM   4307  CB  GLN A 277      -5.937 -23.381  46.110  1.00 24.90           C  
ATOM   4308  CG  GLN A 277      -6.165 -24.277  44.875  1.00 24.90           C  
ATOM   4309  CD  GLN A 277      -5.258 -25.504  44.873  1.00 24.90           C  
ATOM   4310  NE2 GLN A 277      -4.688 -25.860  43.750  1.00 24.90           N  
ATOM   4311  OE1 GLN A 277      -5.066 -26.174  45.873  1.00 24.90           O  
ATOM   4312  H   GLN A 277      -6.010 -20.460  47.062  1.00  0.00           H  
ATOM   4313  HA  GLN A 277      -7.312 -21.970  45.178  1.00  0.00           H  
ATOM   4314  HB3 GLN A 277      -6.194 -23.937  47.012  1.00  0.00           H  
ATOM   4315  HB2 GLN A 277      -4.872 -23.173  46.214  1.00  0.00           H  
ATOM   4316  HG3 GLN A 277      -5.991 -23.696  43.969  1.00  0.00           H  
ATOM   4317  HG2 GLN A 277      -7.207 -24.596  44.846  1.00  0.00           H  
ATOM   4318 HE22 GLN A 277      -4.084 -26.669  43.725  1.00  0.00           H  
ATOM   4319 HE21 GLN A 277      -4.853 -25.326  42.909  1.00  0.00           H  
ATOM   4320  N   ILE A 278      -8.883 -22.489  47.190  1.00 29.41           N  
ATOM   4321  CA  ILE A 278      -9.680 -23.206  48.221  1.00 29.41           C  
ATOM   4322  C   ILE A 278     -10.317 -22.338  49.335  1.00 29.41           C  
ATOM   4323  O   ILE A 278      -9.698 -21.951  50.314  1.00 29.41           O  
ATOM   4324  CB  ILE A 278      -8.863 -24.422  48.736  1.00 29.41           C  
ATOM   4325  CG1 ILE A 278      -8.548 -25.386  47.567  1.00 29.41           C  
ATOM   4326  CG2 ILE A 278      -9.557 -25.246  49.838  1.00 29.41           C  
ATOM   4327  CD1 ILE A 278      -7.447 -26.404  47.877  1.00 29.41           C  
ATOM   4328  H   ILE A 278      -9.365 -22.404  46.307  1.00  0.00           H  
ATOM   4329  HA  ILE A 278     -10.522 -23.638  47.680  1.00  0.00           H  
ATOM   4330  HB  ILE A 278      -7.918 -24.052  49.134  1.00  0.00           H  
ATOM   4331 HG13 ILE A 278      -8.268 -24.807  46.687  1.00  0.00           H  
ATOM   4332 HG12 ILE A 278      -9.457 -25.914  47.279  1.00  0.00           H  
ATOM   4333 HG21 ILE A 278      -8.912 -26.073  50.134  1.00  0.00           H  
ATOM   4334 HG22 ILE A 278      -9.750 -24.609  50.701  1.00  0.00           H  
ATOM   4335 HG23 ILE A 278     -10.500 -25.639  49.459  1.00  0.00           H  
ATOM   4336 HD11 ILE A 278      -7.286 -27.042  47.008  1.00  0.00           H  
ATOM   4337 HD12 ILE A 278      -6.523 -25.879  48.117  1.00  0.00           H  
ATOM   4338 HD13 ILE A 278      -7.747 -27.017  48.727  1.00  0.00           H  
ATOM   4339  N   ASN A 279     -11.579 -21.928  49.174  1.00 25.80           N  
ATOM   4340  CA  ASN A 279     -12.834 -22.664  49.452  1.00 25.80           C  
ATOM   4341  C   ASN A 279     -13.328 -22.663  50.917  1.00 25.80           C  
ATOM   4342  O   ASN A 279     -12.892 -23.436  51.761  1.00 25.80           O  
ATOM   4343  CB  ASN A 279     -12.922 -24.084  48.840  1.00 25.80           C  
ATOM   4344  CG  ASN A 279     -13.460 -24.146  47.424  1.00 25.80           C  
ATOM   4345  ND2 ASN A 279     -13.246 -25.243  46.737  1.00 25.80           N  
ATOM   4346  OD1 ASN A 279     -14.120 -23.249  46.938  1.00 25.80           O  
ATOM   4347  H   ASN A 279     -11.768 -21.002  48.819  1.00  0.00           H  
ATOM   4348  HA  ASN A 279     -13.596 -22.098  48.916  1.00  0.00           H  
ATOM   4349  HB3 ASN A 279     -13.531 -24.717  49.485  1.00  0.00           H  
ATOM   4350  HB2 ASN A 279     -11.938 -24.552  48.872  1.00  0.00           H  
ATOM   4351 HD22 ASN A 279     -13.589 -25.321  45.790  1.00  0.00           H  
ATOM   4352 HD21 ASN A 279     -12.738 -26.009  47.155  1.00  0.00           H  
ATOM   4353  N   SER A 280     -14.418 -21.907  51.105  1.00 24.77           N  
ATOM   4354  CA  SER A 280     -15.696 -22.360  51.681  1.00 24.77           C  
ATOM   4355  C   SER A 280     -15.715 -22.965  53.099  1.00 24.77           C  
ATOM   4356  O   SER A 280     -15.629 -24.179  53.285  1.00 24.77           O  
ATOM   4357  CB  SER A 280     -16.384 -23.295  50.670  1.00 24.77           C  
ATOM   4358  OG  SER A 280     -17.555 -23.863  51.222  1.00 24.77           O  
ATOM   4359  H   SER A 280     -14.408 -20.932  50.842  1.00  0.00           H  
ATOM   4360  HA  SER A 280     -16.325 -21.471  51.733  1.00  0.00           H  
ATOM   4361  HB3 SER A 280     -15.695 -24.090  50.384  1.00  0.00           H  
ATOM   4362  HB2 SER A 280     -16.642 -22.733  49.773  1.00  0.00           H  
ATOM   4363  HG  SER A 280     -17.966 -24.441  50.575  1.00  0.00           H  
ATOM   4364  N   LYS A 281     -16.119 -22.137  54.072  1.00 29.40           N  
ATOM   4365  CA  LYS A 281     -16.992 -22.530  55.199  1.00 29.40           C  
ATOM   4366  C   LYS A 281     -18.126 -21.499  55.279  1.00 29.40           C  
ATOM   4367  O   LYS A 281     -17.887 -20.334  55.550  1.00 29.40           O  
ATOM   4368  CB  LYS A 281     -16.188 -22.626  56.506  1.00 29.40           C  
ATOM   4369  CG  LYS A 281     -15.285 -23.871  56.539  1.00 29.40           C  
ATOM   4370  CD  LYS A 281     -14.542 -23.987  57.876  1.00 29.40           C  
ATOM   4371  CE  LYS A 281     -13.663 -25.246  57.885  1.00 29.40           C  
ATOM   4372  NZ  LYS A 281     -12.853 -25.343  59.127  1.00 29.40           N1+
ATOM   4373  H   LYS A 281     -15.826 -21.170  54.067  1.00  0.00           H  
ATOM   4374  HA  LYS A 281     -17.423 -23.507  54.982  1.00  0.00           H  
ATOM   4375  HB3 LYS A 281     -16.874 -22.653  57.353  1.00  0.00           H  
ATOM   4376  HB2 LYS A 281     -15.576 -21.731  56.622  1.00  0.00           H  
ATOM   4377  HG3 LYS A 281     -14.562 -23.816  55.726  1.00  0.00           H  
ATOM   4378  HG2 LYS A 281     -15.891 -24.763  56.382  1.00  0.00           H  
ATOM   4379  HD3 LYS A 281     -15.265 -24.043  58.690  1.00  0.00           H  
ATOM   4380  HD2 LYS A 281     -13.916 -23.106  58.021  1.00  0.00           H  
ATOM   4381  HE3 LYS A 281     -13.000 -25.232  57.020  1.00  0.00           H  
ATOM   4382  HE2 LYS A 281     -14.294 -26.130  57.794  1.00  0.00           H  
ATOM   4383  HZ1 LYS A 281     -12.289 -26.181  59.097  1.00  0.00           H  
ATOM   4384  HZ2 LYS A 281     -12.251 -24.535  59.201  1.00  0.00           H  
ATOM   4385  HZ3 LYS A 281     -13.467 -25.379  59.928  1.00  0.00           H  
ATOM   4386  N   ARG A 282     -19.297 -21.805  54.718  1.00 25.58           N  
ATOM   4387  CA  ARG A 282     -20.442 -22.485  55.353  1.00 25.58           C  
ATOM   4388  C   ARG A 282     -21.122 -21.646  56.452  1.00 25.58           C  
ATOM   4389  O   ARG A 282     -20.841 -21.806  57.625  1.00 25.58           O  
ATOM   4390  CB  ARG A 282     -20.122 -23.939  55.762  1.00 25.58           C  
ATOM   4391  CG  ARG A 282     -21.393 -24.744  56.100  1.00 25.58           C  
ATOM   4392  CD  ARG A 282     -21.083 -26.236  56.277  1.00 25.58           C  
ATOM   4393  NE  ARG A 282     -22.289 -27.019  56.627  1.00 25.58           N  
ATOM   4394  NH1 ARG A 282     -21.333 -29.106  56.516  1.00 25.58           N  
ATOM   4395  NH2 ARG A 282     -23.478 -28.918  57.075  1.00 25.58           N1+
ATOM   4396  CZ  ARG A 282     -22.362 -28.336  56.735  1.00 25.58           C  
ATOM   4397  H   ARG A 282     -19.472 -21.567  53.752  1.00  0.00           H  
ATOM   4398  HA  ARG A 282     -21.189 -22.573  54.564  1.00  0.00           H  
ATOM   4399  HB3 ARG A 282     -19.456 -23.935  56.625  1.00  0.00           H  
ATOM   4400  HB2 ARG A 282     -19.584 -24.433  54.953  1.00  0.00           H  
ATOM   4401  HG3 ARG A 282     -22.125 -24.618  55.302  1.00  0.00           H  
ATOM   4402  HG2 ARG A 282     -21.836 -24.354  57.016  1.00  0.00           H  
ATOM   4403  HD3 ARG A 282     -20.331 -26.360  57.057  1.00  0.00           H  
ATOM   4404  HD2 ARG A 282     -20.651 -26.628  55.356  1.00  0.00           H  
ATOM   4405  HE  ARG A 282     -23.109 -26.453  56.790  1.00  0.00           H  
ATOM   4406 HH12 ARG A 282     -21.423 -30.108  56.607  1.00  0.00           H  
ATOM   4407 HH11 ARG A 282     -20.445 -28.701  56.255  1.00  0.00           H  
ATOM   4408 HH22 ARG A 282     -23.519 -29.924  57.154  1.00  0.00           H  
ATOM   4409 HH21 ARG A 282     -24.301 -28.363  57.260  1.00  0.00           H  
ATOM   4410  N   ALA A 283     -22.103 -20.874  55.981  1.00 23.99           N  
ATOM   4411  CA  ALA A 283     -23.512 -20.898  56.387  1.00 23.99           C  
ATOM   4412  C   ALA A 283     -23.964 -20.383  57.775  1.00 23.99           C  
ATOM   4413  O   ALA A 283     -23.625 -20.942  58.809  1.00 23.99           O  
ATOM   4414  CB  ALA A 283     -24.075 -22.303  56.103  1.00 23.99           C  
ATOM   4415  H   ALA A 283     -21.906 -20.185  55.269  1.00  0.00           H  
ATOM   4416  HA  ALA A 283     -24.017 -20.248  55.673  1.00  0.00           H  
ATOM   4417  HB1 ALA A 283     -25.123 -22.341  56.399  1.00  0.00           H  
ATOM   4418  HB2 ALA A 283     -23.990 -22.521  55.038  1.00  0.00           H  
ATOM   4419  HB3 ALA A 283     -23.511 -23.043  56.671  1.00  0.00           H  
ATOM   4420  N   LYS A 284     -24.979 -19.504  57.672  1.00 23.81           N  
ATOM   4421  CA  LYS A 284     -26.193 -19.360  58.503  1.00 23.81           C  
ATOM   4422  C   LYS A 284     -26.099 -18.632  59.851  1.00 23.81           C  
ATOM   4423  O   LYS A 284     -25.842 -19.253  60.869  1.00 23.81           O  
ATOM   4424  CB  LYS A 284     -26.902 -20.719  58.690  1.00 23.81           C  
ATOM   4425  CG  LYS A 284     -27.701 -21.184  57.468  1.00 23.81           C  
ATOM   4426  CD  LYS A 284     -28.328 -22.554  57.764  1.00 23.81           C  
ATOM   4427  CE  LYS A 284     -29.225 -23.009  56.607  1.00 23.81           C  
ATOM   4428  NZ  LYS A 284     -29.946 -24.264  56.942  1.00 23.81           N1+
ATOM   4429  H   LYS A 284     -24.974 -18.810  56.938  1.00  0.00           H  
ATOM   4430  HA  LYS A 284     -26.879 -18.761  57.904  1.00  0.00           H  
ATOM   4431  HB3 LYS A 284     -27.563 -20.666  59.555  1.00  0.00           H  
ATOM   4432  HB2 LYS A 284     -26.165 -21.478  58.950  1.00  0.00           H  
ATOM   4433  HG3 LYS A 284     -27.035 -21.267  56.609  1.00  0.00           H  
ATOM   4434  HG2 LYS A 284     -28.489 -20.463  57.254  1.00  0.00           H  
ATOM   4435  HD3 LYS A 284     -28.918 -22.493  58.678  1.00  0.00           H  
ATOM   4436  HD2 LYS A 284     -27.538 -23.288  57.921  1.00  0.00           H  
ATOM   4437  HE3 LYS A 284     -28.616 -23.167  55.717  1.00  0.00           H  
ATOM   4438  HE2 LYS A 284     -29.947 -22.226  56.378  1.00  0.00           H  
ATOM   4439  HZ1 LYS A 284     -30.527 -24.537  56.162  1.00  0.00           H  
ATOM   4440  HZ2 LYS A 284     -29.277 -24.996  57.136  1.00  0.00           H  
ATOM   4441  HZ3 LYS A 284     -30.525 -24.113  57.756  1.00  0.00           H  
ATOM   4442  N   GLN A 285     -26.581 -17.389  59.834  1.00 27.70           N  
ATOM   4443  CA  GLN A 285     -27.455 -16.745  60.833  1.00 27.70           C  
ATOM   4444  C   GLN A 285     -28.332 -15.766  60.013  1.00 27.70           C  
ATOM   4445  O   GLN A 285     -27.787 -14.897  59.344  1.00 27.70           O  
ATOM   4446  CB  GLN A 285     -26.575 -16.031  61.885  1.00 27.70           C  
ATOM   4447  CG  GLN A 285     -26.303 -16.917  63.119  1.00 27.70           C  
ATOM   4448  CD  GLN A 285     -25.211 -16.392  64.045  1.00 27.70           C  
ATOM   4449  NE2 GLN A 285     -25.051 -16.979  65.212  1.00 27.70           N  
ATOM   4450  OE1 GLN A 285     -24.465 -15.479  63.747  1.00 27.70           O  
ATOM   4451  H   GLN A 285     -26.353 -16.769  59.070  1.00  0.00           H  
ATOM   4452  HA  GLN A 285     -28.083 -17.493  61.317  1.00  0.00           H  
ATOM   4453  HB3 GLN A 285     -27.064 -15.109  62.201  1.00  0.00           H  
ATOM   4454  HB2 GLN A 285     -25.627 -15.743  61.430  1.00  0.00           H  
ATOM   4455  HG3 GLN A 285     -26.045 -17.924  62.791  1.00  0.00           H  
ATOM   4456  HG2 GLN A 285     -27.227 -17.042  63.684  1.00  0.00           H  
ATOM   4457 HE22 GLN A 285     -24.336 -16.654  65.847  1.00  0.00           H  
ATOM   4458 HE21 GLN A 285     -25.643 -17.755  65.473  1.00  0.00           H  
ATOM   4459  N   MET A 286     -29.610 -16.030  59.685  1.00 25.13           N  
ATOM   4460  CA  MET A 286     -30.833 -15.884  60.507  1.00 25.13           C  
ATOM   4461  C   MET A 286     -30.707 -14.805  61.581  1.00 25.13           C  
ATOM   4462  O   MET A 286     -29.791 -14.874  62.380  1.00 25.13           O  
ATOM   4463  CB  MET A 286     -31.308 -17.191  61.174  1.00 25.13           C  
ATOM   4464  CG  MET A 286     -31.869 -18.215  60.183  1.00 25.13           C  
ATOM   4465  SD  MET A 286     -32.491 -19.744  60.948  1.00 25.13           S  
ATOM   4466  CE  MET A 286     -34.251 -19.354  61.158  1.00 25.13           C  
ATOM   4467  H   MET A 286     -29.833 -16.379  58.764  1.00  0.00           H  
ATOM   4468  HA  MET A 286     -31.629 -15.567  59.834  1.00  0.00           H  
ATOM   4469  HB3 MET A 286     -32.065 -16.960  61.923  1.00  0.00           H  
ATOM   4470  HB2 MET A 286     -30.480 -17.637  61.726  1.00  0.00           H  
ATOM   4471  HG3 MET A 286     -31.103 -18.464  59.449  1.00  0.00           H  
ATOM   4472  HG2 MET A 286     -32.665 -17.754  59.599  1.00  0.00           H  
ATOM   4473  HE1 MET A 286     -34.759 -20.202  61.617  1.00  0.00           H  
ATOM   4474  HE2 MET A 286     -34.356 -18.478  61.799  1.00  0.00           H  
ATOM   4475  HE3 MET A 286     -34.696 -19.147  60.185  1.00  0.00           H  
ATOM   4476  N   ALA A 287     -31.619 -13.866  61.769  1.00 24.90           N  
ATOM   4477  CA  ALA A 287     -32.737 -13.316  61.016  1.00 24.90           C  
ATOM   4478  C   ALA A 287     -33.140 -12.127  61.894  1.00 24.90           C  
ATOM   4479  O   ALA A 287     -33.455 -12.351  63.059  1.00 24.90           O  
ATOM   4480  CB  ALA A 287     -33.916 -14.308  60.941  1.00 24.90           C  
ATOM   4481  H   ALA A 287     -31.627 -13.334  62.628  1.00  0.00           H  
ATOM   4482  HA  ALA A 287     -32.427 -12.991  60.023  1.00  0.00           H  
ATOM   4483  HB1 ALA A 287     -34.731 -13.862  60.371  1.00  0.00           H  
ATOM   4484  HB2 ALA A 287     -33.589 -15.225  60.450  1.00  0.00           H  
ATOM   4485  HB3 ALA A 287     -34.262 -14.539  61.949  1.00  0.00           H  
ATOM   4486  N   GLU A 288     -33.142 -10.896  61.387  1.00 30.45           N  
ATOM   4487  CA  GLU A 288     -33.724  -9.794  62.150  1.00 30.45           C  
ATOM   4488  C   GLU A 288     -34.514  -8.855  61.242  1.00 30.45           C  
ATOM   4489  O   GLU A 288     -34.093  -8.450  60.160  1.00 30.45           O  
ATOM   4490  CB  GLU A 288     -32.700  -9.111  63.072  1.00 30.45           C  
ATOM   4491  CG  GLU A 288     -33.392  -8.653  64.373  1.00 30.45           C  
ATOM   4492  CD  GLU A 288     -32.425  -8.295  65.513  1.00 30.45           C  
ATOM   4493  OE1 GLU A 288     -32.930  -7.748  66.517  1.00 30.45           O  
ATOM   4494  OE2 GLU A 288     -31.217  -8.598  65.389  1.00 30.45           O1-
ATOM   4495  H   GLU A 288     -32.741 -10.724  60.476  1.00  0.00           H  
ATOM   4496  HA  GLU A 288     -34.459 -10.250  62.813  1.00  0.00           H  
ATOM   4497  HB3 GLU A 288     -32.274  -8.246  62.564  1.00  0.00           H  
ATOM   4498  HB2 GLU A 288     -31.903  -9.814  63.313  1.00  0.00           H  
ATOM   4499  HG3 GLU A 288     -34.077  -9.431  64.711  1.00  0.00           H  
ATOM   4500  HG2 GLU A 288     -34.032  -7.797  64.160  1.00  0.00           H  
ATOM   4501  N   LYS A 289     -35.751  -8.653  61.683  1.00 22.18           N  
ATOM   4502  CA  LYS A 289     -36.888  -7.983  61.060  1.00 22.18           C  
ATOM   4503  C   LYS A 289     -36.795  -6.484  61.336  1.00 22.18           C  
ATOM   4504  O   LYS A 289     -36.624  -6.129  62.494  1.00 22.18           O  
ATOM   4505  CB  LYS A 289     -38.148  -8.533  61.779  1.00 22.18           C  
ATOM   4506  CG  LYS A 289     -39.153  -9.318  60.932  1.00 22.18           C  
ATOM   4507  CD  LYS A 289     -40.212  -9.899  61.887  1.00 22.18           C  
ATOM   4508  CE  LYS A 289     -41.360 -10.583  61.139  1.00 22.18           C  
ATOM   4509  NZ  LYS A 289     -42.340 -11.171  62.089  1.00 22.18           N1+
ATOM   4510  H   LYS A 289     -36.024  -8.992  62.594  1.00  0.00           H  
ATOM   4511  HA  LYS A 289     -36.926  -8.185  59.990  1.00  0.00           H  
ATOM   4512  HB3 LYS A 289     -38.664  -7.712  62.277  1.00  0.00           H  
ATOM   4513  HB2 LYS A 289     -37.838  -9.145  62.626  1.00  0.00           H  
ATOM   4514  HG3 LYS A 289     -38.639 -10.132  60.421  1.00  0.00           H  
ATOM   4515  HG2 LYS A 289     -39.634  -8.644  60.223  1.00  0.00           H  
ATOM   4516  HD3 LYS A 289     -40.612  -9.101  62.513  1.00  0.00           H  
ATOM   4517  HD2 LYS A 289     -39.740 -10.615  62.559  1.00  0.00           H  
ATOM   4518  HE3 LYS A 289     -40.959 -11.369  60.499  1.00  0.00           H  
ATOM   4519  HE2 LYS A 289     -41.863  -9.855  60.503  1.00  0.00           H  
ATOM   4520  HZ1 LYS A 289     -43.086 -11.615  61.572  1.00  0.00           H  
ATOM   4521  HZ2 LYS A 289     -41.878 -11.857  62.669  1.00  0.00           H  
ATOM   4522  HZ3 LYS A 289     -42.724 -10.441  62.672  1.00  0.00           H  
ATOM   4523  N   SER A 290     -37.059  -5.640  60.335  1.00 28.78           N  
ATOM   4524  CA  SER A 290     -37.719  -4.322  60.476  1.00 28.78           C  
ATOM   4525  C   SER A 290     -38.056  -3.729  59.090  1.00 28.78           C  
ATOM   4526  O   SER A 290     -37.139  -3.494  58.307  1.00 28.78           O  
ATOM   4527  CB  SER A 290     -36.830  -3.301  61.205  1.00 28.78           C  
ATOM   4528  OG  SER A 290     -36.798  -3.552  62.592  1.00 28.78           O  
ATOM   4529  H   SER A 290     -36.803  -5.883  59.389  1.00  0.00           H  
ATOM   4530  HA  SER A 290     -38.644  -4.449  61.039  1.00  0.00           H  
ATOM   4531  HB3 SER A 290     -37.211  -2.295  61.027  1.00  0.00           H  
ATOM   4532  HB2 SER A 290     -35.818  -3.350  60.804  1.00  0.00           H  
ATOM   4533  HG  SER A 290     -36.238  -2.902  63.022  1.00  0.00           H  
ATOM   4534  N   PRO A 291     -39.338  -3.502  58.745  1.00 37.01           N  
ATOM   4535  CA  PRO A 291     -39.786  -2.576  57.690  1.00 37.01           C  
ATOM   4536  C   PRO A 291     -40.216  -1.226  58.329  1.00 37.01           C  
ATOM   4537  O   PRO A 291     -40.178  -1.143  59.558  1.00 37.01           O  
ATOM   4538  CB  PRO A 291     -40.965  -3.352  57.091  1.00 37.01           C  
ATOM   4539  CG  PRO A 291     -41.641  -3.969  58.320  1.00 37.01           C  
ATOM   4540  CD  PRO A 291     -40.498  -4.173  59.320  1.00 37.01           C  
ATOM   4541  HA  PRO A 291     -39.003  -2.423  56.947  1.00  0.00           H  
ATOM   4542  HB3 PRO A 291     -40.584  -4.149  56.452  1.00  0.00           H  
ATOM   4543  HB2 PRO A 291     -41.652  -2.652  56.616  1.00  0.00           H  
ATOM   4544  HG3 PRO A 291     -42.063  -4.938  58.052  1.00  0.00           H  
ATOM   4545  HG2 PRO A 291     -42.358  -3.259  58.732  1.00  0.00           H  
ATOM   4546  HD2 PRO A 291     -40.757  -3.700  60.267  1.00  0.00           H  
ATOM   4547  HD3 PRO A 291     -40.288  -5.238  59.418  1.00  0.00           H  
ATOM   4548  N   PRO A 292     -40.749  -0.208  57.612  1.00 44.70           N  
ATOM   4549  CA  PRO A 292     -40.836   0.051  56.165  1.00 44.70           C  
ATOM   4550  C   PRO A 292     -40.311   1.457  55.770  1.00 44.70           C  
ATOM   4551  O   PRO A 292     -40.390   2.391  56.558  1.00 44.70           O  
ATOM   4552  CB  PRO A 292     -42.351   0.038  55.916  1.00 44.70           C  
ATOM   4553  CG  PRO A 292     -42.930   0.672  57.191  1.00 44.70           C  
ATOM   4554  CD  PRO A 292     -41.828   0.548  58.246  1.00 44.70           C  
ATOM   4555  HA  PRO A 292     -40.336  -0.731  55.594  1.00  0.00           H  
ATOM   4556  HB3 PRO A 292     -42.694  -0.994  55.839  1.00  0.00           H  
ATOM   4557  HB2 PRO A 292     -42.581   0.674  55.061  1.00  0.00           H  
ATOM   4558  HG3 PRO A 292     -43.804   0.105  57.512  1.00  0.00           H  
ATOM   4559  HG2 PRO A 292     -43.139   1.726  57.008  1.00  0.00           H  
ATOM   4560  HD2 PRO A 292     -41.467   1.542  58.511  1.00  0.00           H  
ATOM   4561  HD3 PRO A 292     -42.207  -0.011  59.102  1.00  0.00           H  
ATOM   4562  N   GLU A 293     -39.931   1.683  54.508  1.00 29.08           N  
ATOM   4563  CA  GLU A 293     -39.983   3.047  53.955  1.00 29.08           C  
ATOM   4564  C   GLU A 293     -40.294   3.051  52.456  1.00 29.08           C  
ATOM   4565  O   GLU A 293     -39.887   2.181  51.685  1.00 29.08           O  
ATOM   4566  CB  GLU A 293     -38.755   3.896  54.335  1.00 29.08           C  
ATOM   4567  CG  GLU A 293     -39.210   5.179  55.062  1.00 29.08           C  
ATOM   4568  CD  GLU A 293     -38.056   5.993  55.664  1.00 29.08           C  
ATOM   4569  OE1 GLU A 293     -38.368   6.946  56.412  1.00 29.08           O  
ATOM   4570  OE2 GLU A 293     -36.886   5.696  55.332  1.00 29.08           O1-
ATOM   4571  H   GLU A 293     -39.608   0.918  53.933  1.00  0.00           H  
ATOM   4572  HA  GLU A 293     -40.835   3.528  54.435  1.00  0.00           H  
ATOM   4573  HB3 GLU A 293     -38.206   4.165  53.432  1.00  0.00           H  
ATOM   4574  HB2 GLU A 293     -38.103   3.319  54.991  1.00  0.00           H  
ATOM   4575  HG3 GLU A 293     -39.917   4.917  55.849  1.00  0.00           H  
ATOM   4576  HG2 GLU A 293     -39.773   5.806  54.370  1.00  0.00           H  
ATOM   4577  N   ALA A 294     -41.159   3.987  52.087  1.00 27.69           N  
ATOM   4578  CA  ALA A 294     -42.049   3.909  50.949  1.00 27.69           C  
ATOM   4579  C   ALA A 294     -41.416   4.335  49.614  1.00 27.69           C  
ATOM   4580  O   ALA A 294     -40.741   5.352  49.502  1.00 27.69           O  
ATOM   4581  CB  ALA A 294     -43.277   4.761  51.296  1.00 27.69           C  
ATOM   4582  H   ALA A 294     -41.235   4.843  52.618  1.00  0.00           H  
ATOM   4583  HA  ALA A 294     -42.376   2.874  50.850  1.00  0.00           H  
ATOM   4584  HB1 ALA A 294     -43.983   4.736  50.466  1.00  0.00           H  
ATOM   4585  HB2 ALA A 294     -43.755   4.363  52.191  1.00  0.00           H  
ATOM   4586  HB3 ALA A 294     -42.966   5.790  51.477  1.00  0.00           H  
ATOM   4587  N   SER A 295     -41.802   3.600  48.566  1.00 26.92           N  
ATOM   4588  CA  SER A 295     -42.121   4.118  47.228  1.00 26.92           C  
ATOM   4589  C   SER A 295     -41.074   5.023  46.553  1.00 26.92           C  
ATOM   4590  O   SER A 295     -41.347   6.176  46.197  1.00 26.92           O  
ATOM   4591  CB  SER A 295     -43.519   4.753  47.272  1.00 26.92           C  
ATOM   4592  OG  SER A 295     -43.887   5.213  45.989  1.00 26.92           O  
ATOM   4593  H   SER A 295     -41.895   2.599  48.658  1.00  0.00           H  
ATOM   4594  HA  SER A 295     -42.214   3.242  46.586  1.00  0.00           H  
ATOM   4595  HB3 SER A 295     -43.516   5.590  47.971  1.00  0.00           H  
ATOM   4596  HB2 SER A 295     -44.243   4.013  47.614  1.00  0.00           H  
ATOM   4597  HG  SER A 295     -44.761   5.607  46.029  1.00  0.00           H  
ATOM   4598  N   ALA A 296     -39.912   4.458  46.220  1.00 30.25           N  
ATOM   4599  CA  ALA A 296     -39.071   5.013  45.164  1.00 30.25           C  
ATOM   4600  C   ALA A 296     -39.739   4.771  43.796  1.00 30.25           C  
ATOM   4601  O   ALA A 296     -39.784   3.655  43.280  1.00 30.25           O  
ATOM   4602  CB  ALA A 296     -37.659   4.431  45.262  1.00 30.25           C  
ATOM   4603  H   ALA A 296     -39.597   3.628  46.702  1.00  0.00           H  
ATOM   4604  HA  ALA A 296     -39.003   6.090  45.319  1.00  0.00           H  
ATOM   4605  HB1 ALA A 296     -37.037   4.850  44.471  1.00  0.00           H  
ATOM   4606  HB2 ALA A 296     -37.229   4.681  46.232  1.00  0.00           H  
ATOM   4607  HB3 ALA A 296     -37.704   3.347  45.153  1.00  0.00           H  
ATOM   4608  N   LYS A 297     -40.296   5.849  43.234  1.00 28.23           N  
ATOM   4609  CA  LYS A 297     -40.890   5.942  41.893  1.00 28.23           C  
ATOM   4610  C   LYS A 297     -40.039   5.206  40.852  1.00 28.23           C  
ATOM   4611  O   LYS A 297     -38.921   5.622  40.553  1.00 28.23           O  
ATOM   4612  CB  LYS A 297     -40.999   7.432  41.516  1.00 28.23           C  
ATOM   4613  CG  LYS A 297     -42.120   8.165  42.271  1.00 28.23           C  
ATOM   4614  CD  LYS A 297     -42.037   9.685  42.058  1.00 28.23           C  
ATOM   4615  CE  LYS A 297     -43.241  10.367  42.724  1.00 28.23           C  
ATOM   4616  NZ  LYS A 297     -43.131  11.849  42.712  1.00 28.23           N1+
ATOM   4617  H   LYS A 297     -40.339   6.720  43.744  1.00  0.00           H  
ATOM   4618  HA  LYS A 297     -41.888   5.504  41.913  1.00  0.00           H  
ATOM   4619  HB3 LYS A 297     -41.166   7.523  40.443  1.00  0.00           H  
ATOM   4620  HB2 LYS A 297     -40.047   7.926  41.713  1.00  0.00           H  
ATOM   4621  HG3 LYS A 297     -42.046   7.943  43.336  1.00  0.00           H  
ATOM   4622  HG2 LYS A 297     -43.088   7.802  41.925  1.00  0.00           H  
ATOM   4623  HD3 LYS A 297     -42.041   9.903  40.990  1.00  0.00           H  
ATOM   4624  HD2 LYS A 297     -41.115  10.064  42.500  1.00  0.00           H  
ATOM   4625  HE3 LYS A 297     -43.331  10.019  43.753  1.00  0.00           H  
ATOM   4626  HE2 LYS A 297     -44.156  10.067  42.213  1.00  0.00           H  
ATOM   4627  HZ1 LYS A 297     -43.943  12.251  43.159  1.00  0.00           H  
ATOM   4628  HZ2 LYS A 297     -42.299  12.129  43.211  1.00  0.00           H  
ATOM   4629  HZ3 LYS A 297     -43.077  12.175  41.758  1.00  0.00           H  
ATOM   4630  N   ALA A 298     -40.606   4.156  40.261  1.00 28.19           N  
ATOM   4631  CA  ALA A 298     -40.039   3.459  39.117  1.00 28.19           C  
ATOM   4632  C   ALA A 298     -39.893   4.435  37.937  1.00 28.19           C  
ATOM   4633  O   ALA A 298     -40.868   4.797  37.278  1.00 28.19           O  
ATOM   4634  CB  ALA A 298     -40.943   2.263  38.785  1.00 28.19           C  
ATOM   4635  H   ALA A 298     -41.485   3.797  40.605  1.00  0.00           H  
ATOM   4636  HA  ALA A 298     -39.051   3.087  39.388  1.00  0.00           H  
ATOM   4637  HB1 ALA A 298     -40.536   1.726  37.929  1.00  0.00           H  
ATOM   4638  HB2 ALA A 298     -40.991   1.594  39.644  1.00  0.00           H  
ATOM   4639  HB3 ALA A 298     -41.945   2.619  38.546  1.00  0.00           H  
ATOM   4640  N   GLN A 299     -38.669   4.896  37.679  1.00 25.95           N  
ATOM   4641  CA  GLN A 299     -38.353   5.591  36.438  1.00 25.95           C  
ATOM   4642  C   GLN A 299     -38.356   4.566  35.294  1.00 25.95           C  
ATOM   4643  O   GLN A 299     -37.680   3.540  35.395  1.00 25.95           O  
ATOM   4644  CB  GLN A 299     -37.010   6.324  36.531  1.00 25.95           C  
ATOM   4645  CG  GLN A 299     -37.132   7.641  37.313  1.00 25.95           C  
ATOM   4646  CD  GLN A 299     -35.824   8.426  37.351  1.00 25.95           C  
ATOM   4647  NE2 GLN A 299     -35.851   9.677  37.756  1.00 25.95           N  
ATOM   4648  OE1 GLN A 299     -34.758   7.957  36.997  1.00 25.95           O  
ATOM   4649  H   GLN A 299     -37.928   4.768  38.354  1.00  0.00           H  
ATOM   4650  HA  GLN A 299     -39.135   6.326  36.245  1.00  0.00           H  
ATOM   4651  HB3 GLN A 299     -36.640   6.531  35.527  1.00  0.00           H  
ATOM   4652  HB2 GLN A 299     -36.278   5.680  37.018  1.00  0.00           H  
ATOM   4653  HG3 GLN A 299     -37.457   7.429  38.332  1.00  0.00           H  
ATOM   4654  HG2 GLN A 299     -37.911   8.257  36.865  1.00  0.00           H  
ATOM   4655 HE22 GLN A 299     -34.997  10.216  37.789  1.00  0.00           H  
ATOM   4656 HE21 GLN A 299     -36.725  10.099  38.034  1.00  0.00           H  
ATOM   4657  N   PRO A 300     -39.101   4.811  34.203  1.00 31.18           N  
ATOM   4658  CA  PRO A 300     -39.221   3.854  33.118  1.00 31.18           C  
ATOM   4659  C   PRO A 300     -37.879   3.726  32.401  1.00 31.18           C  
ATOM   4660  O   PRO A 300     -37.283   4.722  31.981  1.00 31.18           O  
ATOM   4661  CB  PRO A 300     -40.354   4.366  32.224  1.00 31.18           C  
ATOM   4662  CG  PRO A 300     -40.414   5.866  32.514  1.00 31.18           C  
ATOM   4663  CD  PRO A 300     -39.890   6.001  33.940  1.00 31.18           C  
ATOM   4664  HA  PRO A 300     -39.501   2.883  33.528  1.00  0.00           H  
ATOM   4665  HB3 PRO A 300     -41.292   3.902  32.529  1.00  0.00           H  
ATOM   4666  HB2 PRO A 300     -40.087   4.211  31.179  1.00  0.00           H  
ATOM   4667  HG3 PRO A 300     -41.451   6.200  32.477  1.00  0.00           H  
ATOM   4668  HG2 PRO A 300     -39.746   6.392  31.832  1.00  0.00           H  
ATOM   4669  HD2 PRO A 300     -39.252   6.882  34.010  1.00  0.00           H  
ATOM   4670  HD3 PRO A 300     -40.731   6.039  34.633  1.00  0.00           H  
ATOM   4671  N   ILE A 301     -37.421   2.479  32.274  1.00 31.31           N  
ATOM   4672  CA  ILE A 301     -36.206   2.065  31.571  1.00 31.31           C  
ATOM   4673  C   ILE A 301     -36.232   2.688  30.172  1.00 31.31           C  
ATOM   4674  O   ILE A 301     -36.940   2.240  29.268  1.00 31.31           O  
ATOM   4675  CB  ILE A 301     -36.124   0.516  31.550  1.00 31.31           C  
ATOM   4676  CG1 ILE A 301     -36.022  -0.033  32.996  1.00 31.31           C  
ATOM   4677  CG2 ILE A 301     -34.930   0.026  30.707  1.00 31.31           C  
ATOM   4678  CD1 ILE A 301     -36.148  -1.558  33.105  1.00 31.31           C  
ATOM   4679  H   ILE A 301     -37.929   1.710  32.687  1.00  0.00           H  
ATOM   4680  HA  ILE A 301     -35.342   2.453  32.110  1.00  0.00           H  
ATOM   4681  HB  ILE A 301     -37.040   0.131  31.102  1.00  0.00           H  
ATOM   4682 HG13 ILE A 301     -36.785   0.438  33.616  1.00  0.00           H  
ATOM   4683 HG12 ILE A 301     -35.077   0.284  33.437  1.00  0.00           H  
ATOM   4684 HG21 ILE A 301     -34.903  -1.064  30.714  1.00  0.00           H  
ATOM   4685 HG22 ILE A 301     -35.039   0.380  29.682  1.00  0.00           H  
ATOM   4686 HG23 ILE A 301     -34.003   0.415  31.128  1.00  0.00           H  
ATOM   4687 HD11 ILE A 301     -36.065  -1.856  34.150  1.00  0.00           H  
ATOM   4688 HD12 ILE A 301     -37.116  -1.872  32.714  1.00  0.00           H  
ATOM   4689 HD13 ILE A 301     -35.353  -2.031  32.529  1.00  0.00           H  
ATOM   4690  N   LYS A 302     -35.480   3.780  30.004  1.00 30.27           N  
ATOM   4691  CA  LYS A 302     -35.340   4.494  28.738  1.00 30.27           C  
ATOM   4692  C   LYS A 302     -34.613   3.600  27.739  1.00 30.27           C  
ATOM   4693  O   LYS A 302     -33.391   3.596  27.665  1.00 30.27           O  
ATOM   4694  CB  LYS A 302     -34.623   5.843  28.938  1.00 30.27           C  
ATOM   4695  CG  LYS A 302     -35.565   6.947  29.447  1.00 30.27           C  
ATOM   4696  CD  LYS A 302     -34.816   8.282  29.589  1.00 30.27           C  
ATOM   4697  CE  LYS A 302     -35.790   9.395  30.001  1.00 30.27           C  
ATOM   4698  NZ  LYS A 302     -35.096  10.685  30.252  1.00 30.27           N1+
ATOM   4699  H   LYS A 302     -34.962   4.162  30.783  1.00  0.00           H  
ATOM   4700  HA  LYS A 302     -36.338   4.695  28.350  1.00  0.00           H  
ATOM   4701  HB3 LYS A 302     -34.173   6.157  27.996  1.00  0.00           H  
ATOM   4702  HB2 LYS A 302     -33.801   5.715  29.642  1.00  0.00           H  
ATOM   4703  HG3 LYS A 302     -35.975   6.656  30.414  1.00  0.00           H  
ATOM   4704  HG2 LYS A 302     -36.393   7.068  28.749  1.00  0.00           H  
ATOM   4705  HD3 LYS A 302     -34.351   8.540  28.638  1.00  0.00           H  
ATOM   4706  HD2 LYS A 302     -34.037   8.183  30.345  1.00  0.00           H  
ATOM   4707  HE3 LYS A 302     -36.328   9.092  30.899  1.00  0.00           H  
ATOM   4708  HE2 LYS A 302     -36.537   9.531  29.219  1.00  0.00           H  
ATOM   4709  HZ1 LYS A 302     -35.773  11.386  30.519  1.00  0.00           H  
ATOM   4710  HZ2 LYS A 302     -34.423  10.567  30.996  1.00  0.00           H  
ATOM   4711  HZ3 LYS A 302     -34.620  10.981  29.412  1.00  0.00           H  
ATOM   4712  N   GLY A 303     -35.411   2.895  26.944  1.00 30.20           N  
ATOM   4713  CA  GLY A 303     -35.190   2.671  25.521  1.00 30.20           C  
ATOM   4714  C   GLY A 303     -33.917   1.920  25.145  1.00 30.20           C  
ATOM   4715  O   GLY A 303     -32.868   2.517  24.908  1.00 30.20           O  
ATOM   4716  H   GLY A 303     -36.245   2.466  27.318  1.00  0.00           H  
ATOM   4717  HA3 GLY A 303     -35.210   3.628  24.999  1.00  0.00           H  
ATOM   4718  HA2 GLY A 303     -36.051   2.151  25.101  1.00  0.00           H  
ATOM   4719  N   ALA A 304     -34.080   0.624  24.886  1.00 38.29           N  
ATOM   4720  CA  ALA A 304     -33.176  -0.228  24.113  1.00 38.29           C  
ATOM   4721  C   ALA A 304     -33.065   0.199  22.624  1.00 38.29           C  
ATOM   4722  O   ALA A 304     -33.175  -0.615  21.712  1.00 38.29           O  
ATOM   4723  CB  ALA A 304     -33.669  -1.673  24.281  1.00 38.29           C  
ATOM   4724  H   ALA A 304     -34.893   0.137  25.237  1.00  0.00           H  
ATOM   4725  HA  ALA A 304     -32.184  -0.157  24.558  1.00  0.00           H  
ATOM   4726  HB1 ALA A 304     -33.021  -2.346  23.719  1.00  0.00           H  
ATOM   4727  HB2 ALA A 304     -33.646  -1.945  25.336  1.00  0.00           H  
ATOM   4728  HB3 ALA A 304     -34.690  -1.755  23.907  1.00  0.00           H  
ATOM   4729  N   ARG A 305     -32.861   1.493  22.340  1.00 35.53           N  
ATOM   4730  CA  ARG A 305     -32.852   2.058  20.976  1.00 35.53           C  
ATOM   4731  C   ARG A 305     -31.453   2.262  20.382  1.00 35.53           C  
ATOM   4732  O   ARG A 305     -31.327   2.921  19.358  1.00 35.53           O  
ATOM   4733  CB  ARG A 305     -33.752   3.315  20.908  1.00 35.53           C  
ATOM   4734  CG  ARG A 305     -34.856   3.150  19.849  1.00 35.53           C  
ATOM   4735  CD  ARG A 305     -35.769   4.383  19.783  1.00 35.53           C  
ATOM   4736  NE  ARG A 305     -36.957   4.140  18.938  1.00 35.53           N  
ATOM   4737  NH1 ARG A 305     -37.890   6.238  19.083  1.00 35.53           N  
ATOM   4738  NH2 ARG A 305     -38.952   4.643  17.950  1.00 35.53           N1+
ATOM   4739  CZ  ARG A 305     -37.921   5.004  18.661  1.00 35.53           C  
ATOM   4740  H   ARG A 305     -32.699   2.154  23.086  1.00  0.00           H  
ATOM   4741  HA  ARG A 305     -33.336   1.313  20.344  1.00  0.00           H  
ATOM   4742  HB3 ARG A 305     -33.142   4.185  20.664  1.00  0.00           H  
ATOM   4743  HB2 ARG A 305     -34.207   3.488  21.883  1.00  0.00           H  
ATOM   4744  HG3 ARG A 305     -35.453   2.269  20.082  1.00  0.00           H  
ATOM   4745  HG2 ARG A 305     -34.400   2.984  18.873  1.00  0.00           H  
ATOM   4746  HD3 ARG A 305     -35.208   5.229  19.385  1.00  0.00           H  
ATOM   4747  HD2 ARG A 305     -36.089   4.652  20.790  1.00  0.00           H  
ATOM   4748  HE  ARG A 305     -36.991   3.206  18.556  1.00  0.00           H  
ATOM   4749 HH12 ARG A 305     -38.644   6.870  18.852  1.00  0.00           H  
ATOM   4750 HH11 ARG A 305     -37.112   6.562  19.641  1.00  0.00           H  
ATOM   4751 HH22 ARG A 305     -39.682   5.310  17.744  1.00  0.00           H  
ATOM   4752 HH21 ARG A 305     -39.021   3.696  17.605  1.00  0.00           H  
ATOM   4753  N   ARG A 306     -30.390   1.707  20.982  1.00 36.82           N  
ATOM   4754  CA  ARG A 306     -28.995   1.965  20.554  1.00 36.82           C  
ATOM   4755  C   ARG A 306     -28.406   1.012  19.499  1.00 36.82           C  
ATOM   4756  O   ARG A 306     -27.265   1.212  19.101  1.00 36.82           O  
ATOM   4757  CB  ARG A 306     -28.076   2.167  21.779  1.00 36.82           C  
ATOM   4758  CG  ARG A 306     -27.573   3.618  21.838  1.00 36.82           C  
ATOM   4759  CD  ARG A 306     -26.675   3.848  23.058  1.00 36.82           C  
ATOM   4760  NE  ARG A 306     -26.271   5.264  23.170  1.00 36.82           N  
ATOM   4761  NH1 ARG A 306     -25.330   5.133  25.263  1.00 36.82           N  
ATOM   4762  NH2 ARG A 306     -25.436   7.104  24.224  1.00 36.82           N1+
ATOM   4763  CZ  ARG A 306     -25.681   5.823  24.213  1.00 36.82           C  
ATOM   4764  H   ARG A 306     -30.521   1.081  21.764  1.00  0.00           H  
ATOM   4765  HA  ARG A 306     -29.028   2.939  20.065  1.00  0.00           H  
ATOM   4766  HB3 ARG A 306     -27.224   1.490  21.710  1.00  0.00           H  
ATOM   4767  HB2 ARG A 306     -28.629   1.937  22.690  1.00  0.00           H  
ATOM   4768  HG3 ARG A 306     -28.425   4.296  21.882  1.00  0.00           H  
ATOM   4769  HG2 ARG A 306     -27.016   3.846  20.929  1.00  0.00           H  
ATOM   4770  HD3 ARG A 306     -25.786   3.222  22.977  1.00  0.00           H  
ATOM   4771  HD2 ARG A 306     -27.207   3.550  23.961  1.00  0.00           H  
ATOM   4772  HE  ARG A 306     -26.484   5.818  22.353  1.00  0.00           H  
ATOM   4773 HH12 ARG A 306     -24.881   5.593  26.042  1.00  0.00           H  
ATOM   4774 HH11 ARG A 306     -25.507   4.139  25.297  1.00  0.00           H  
ATOM   4775 HH22 ARG A 306     -24.985   7.525  25.024  1.00  0.00           H  
ATOM   4776 HH21 ARG A 306     -25.697   7.675  23.433  1.00  0.00           H  
ATOM   4777  N   ALA A 307     -29.159   0.033  18.999  1.00 48.81           N  
ATOM   4778  CA  ALA A 307     -28.677  -0.921  17.988  1.00 48.81           C  
ATOM   4779  C   ALA A 307     -28.605  -0.427  16.512  1.00 48.81           C  
ATOM   4780  O   ALA A 307     -27.764  -0.947  15.776  1.00 48.81           O  
ATOM   4781  CB  ALA A 307     -29.513  -2.199  18.119  1.00 48.81           C  
ATOM   4782  H   ALA A 307     -30.112  -0.082  19.313  1.00  0.00           H  
ATOM   4783  HA  ALA A 307     -27.660  -1.187  18.275  1.00  0.00           H  
ATOM   4784  HB1 ALA A 307     -29.180  -2.929  17.381  1.00  0.00           H  
ATOM   4785  HB2 ALA A 307     -29.390  -2.613  19.120  1.00  0.00           H  
ATOM   4786  HB3 ALA A 307     -30.564  -1.965  17.949  1.00  0.00           H  
ATOM   4787  N   PRO A 308     -29.401   0.556  16.024  1.00 43.79           N  
ATOM   4788  CA  PRO A 308     -29.363   0.929  14.601  1.00 43.79           C  
ATOM   4789  C   PRO A 308     -28.038   1.579  14.180  1.00 43.79           C  
ATOM   4790  O   PRO A 308     -27.474   1.231  13.140  1.00 43.79           O  
ATOM   4791  CB  PRO A 308     -30.543   1.881  14.371  1.00 43.79           C  
ATOM   4792  CG  PRO A 308     -31.474   1.620  15.551  1.00 43.79           C  
ATOM   4793  CD  PRO A 308     -30.525   1.212  16.672  1.00 43.79           C  
ATOM   4794  HA  PRO A 308     -29.517   0.032  14.001  1.00  0.00           H  
ATOM   4795  HB3 PRO A 308     -31.050   1.610  13.445  1.00  0.00           H  
ATOM   4796  HB2 PRO A 308     -30.189   2.911  14.412  1.00  0.00           H  
ATOM   4797  HG3 PRO A 308     -32.131   0.784  15.313  1.00  0.00           H  
ATOM   4798  HG2 PRO A 308     -31.977   2.547  15.825  1.00  0.00           H  
ATOM   4799  HD2 PRO A 308     -30.174   2.104  17.191  1.00  0.00           H  
ATOM   4800  HD3 PRO A 308     -31.027   0.504  17.331  1.00  0.00           H  
ATOM   4801  N   ASP A 309     -27.507   2.482  15.010  1.00 54.10           N  
ATOM   4802  CA  ASP A 309     -26.320   3.270  14.670  1.00 54.10           C  
ATOM   4803  C   ASP A 309     -25.079   2.388  14.486  1.00 54.10           C  
ATOM   4804  O   ASP A 309     -24.372   2.537  13.489  1.00 54.10           O  
ATOM   4805  CB  ASP A 309     -26.067   4.349  15.743  1.00 54.10           C  
ATOM   4806  CG  ASP A 309     -26.810   5.672  15.508  1.00 54.10           C  
ATOM   4807  OD1 ASP A 309     -27.609   5.749  14.552  1.00 54.10           O  
ATOM   4808  OD2 ASP A 309     -26.513   6.618  16.274  1.00 54.10           O1-
ATOM   4809  H   ASP A 309     -27.926   2.644  15.915  1.00  0.00           H  
ATOM   4810  HA  ASP A 309     -26.514   3.777  13.725  1.00  0.00           H  
ATOM   4811  HB3 ASP A 309     -24.997   4.544  15.814  1.00  0.00           H  
ATOM   4812  HB2 ASP A 309     -26.335   3.954  16.723  1.00  0.00           H  
ATOM   4813  N   SER A 310     -24.831   1.430  15.387  1.00 60.81           N  
ATOM   4814  CA  SER A 310     -23.629   0.583  15.344  1.00 60.81           C  
ATOM   4815  C   SER A 310     -23.564  -0.288  14.086  1.00 60.81           C  
ATOM   4816  O   SER A 310     -22.503  -0.380  13.464  1.00 60.81           O  
ATOM   4817  CB  SER A 310     -23.541  -0.294  16.599  1.00 60.81           C  
ATOM   4818  OG  SER A 310     -24.683  -1.118  16.703  1.00 60.81           O  
ATOM   4819  H   SER A 310     -25.484   1.263  16.139  1.00  0.00           H  
ATOM   4820  HA  SER A 310     -22.760   1.241  15.337  1.00  0.00           H  
ATOM   4821  HB3 SER A 310     -23.470   0.342  17.482  1.00  0.00           H  
ATOM   4822  HB2 SER A 310     -22.648  -0.917  16.545  1.00  0.00           H  
ATOM   4823  HG  SER A 310     -24.616  -1.661  17.492  1.00  0.00           H  
ATOM   4824  N   SER A 311     -24.696  -0.867  13.669  1.00 69.22           N  
ATOM   4825  CA  SER A 311     -24.777  -1.695  12.457  1.00 69.22           C  
ATOM   4826  C   SER A 311     -24.471  -0.887  11.188  1.00 69.22           C  
ATOM   4827  O   SER A 311     -23.681  -1.318  10.340  1.00 69.22           O  
ATOM   4828  CB  SER A 311     -26.150  -2.376  12.368  1.00 69.22           C  
ATOM   4829  OG  SER A 311     -27.184  -1.454  12.074  1.00 69.22           O  
ATOM   4830  H   SER A 311     -25.549  -0.744  14.195  1.00  0.00           H  
ATOM   4831  HA  SER A 311     -24.024  -2.478  12.540  1.00  0.00           H  
ATOM   4832  HB3 SER A 311     -26.368  -2.877  13.311  1.00  0.00           H  
ATOM   4833  HB2 SER A 311     -26.123  -3.148  11.599  1.00  0.00           H  
ATOM   4834  HG  SER A 311     -28.023  -1.918  12.027  1.00  0.00           H  
ATOM   4835  N   SER A 312     -25.016   0.332  11.090  1.00 74.49           N  
ATOM   4836  CA  SER A 312     -24.796   1.217   9.944  1.00 74.49           C  
ATOM   4837  C   SER A 312     -23.341   1.693   9.855  1.00 74.49           C  
ATOM   4838  O   SER A 312     -22.761   1.730   8.765  1.00 74.49           O  
ATOM   4839  CB  SER A 312     -25.772   2.401   9.993  1.00 74.49           C  
ATOM   4840  OG  SER A 312     -25.336   3.420  10.875  1.00 74.49           O  
ATOM   4841  H   SER A 312     -25.611   0.680  11.828  1.00  0.00           H  
ATOM   4842  HA  SER A 312     -25.013   0.647   9.040  1.00  0.00           H  
ATOM   4843  HB3 SER A 312     -26.755   2.048  10.305  1.00  0.00           H  
ATOM   4844  HB2 SER A 312     -25.891   2.815   8.992  1.00  0.00           H  
ATOM   4845  HG  SER A 312     -25.973   4.138  10.875  1.00  0.00           H  
ATOM   4846  N   GLU A 313     -22.721   2.006  10.997  1.00 80.60           N  
ATOM   4847  CA  GLU A 313     -21.318   2.416  11.074  1.00 80.60           C  
ATOM   4848  C   GLU A 313     -20.391   1.271  10.668  1.00 80.60           C  
ATOM   4849  O   GLU A 313     -19.471   1.459   9.872  1.00 80.60           O  
ATOM   4850  CB  GLU A 313     -20.990   2.917  12.491  1.00 80.60           C  
ATOM   4851  CG  GLU A 313     -21.649   4.267  12.832  1.00 80.60           C  
ATOM   4852  CD  GLU A 313     -21.247   5.393  11.873  1.00 80.60           C  
ATOM   4853  OE1 GLU A 313     -22.136   6.091  11.326  1.00 80.60           O  
ATOM   4854  OE2 GLU A 313     -20.034   5.595  11.663  1.00 80.60           O1-
ATOM   4855  H   GLU A 313     -23.224   1.966  11.872  1.00  0.00           H  
ATOM   4856  HA  GLU A 313     -21.166   3.241  10.378  1.00  0.00           H  
ATOM   4857  HB3 GLU A 313     -19.909   3.003  12.603  1.00  0.00           H  
ATOM   4858  HB2 GLU A 313     -21.300   2.169  13.220  1.00  0.00           H  
ATOM   4859  HG3 GLU A 313     -21.388   4.550  13.852  1.00  0.00           H  
ATOM   4860  HG2 GLU A 313     -22.733   4.153  12.823  1.00  0.00           H  
ATOM   4861  N   PHE A 314     -20.681   0.054  11.118  1.00 81.01           N  
ATOM   4862  CA  PHE A 314     -19.900  -1.121  10.760  1.00 81.01           C  
ATOM   4863  C   PHE A 314     -19.939  -1.425   9.245  1.00 81.01           C  
ATOM   4864  O   PHE A 314     -18.914  -1.765   8.634  1.00 81.01           O  
ATOM   4865  CB  PHE A 314     -20.427  -2.268  11.618  1.00 81.01           C  
ATOM   4866  CG  PHE A 314     -19.627  -3.519  11.431  1.00 81.01           C  
ATOM   4867  CD1 PHE A 314     -19.961  -4.365  10.372  1.00 81.01           C  
ATOM   4868  CD2 PHE A 314     -18.539  -3.816  12.273  1.00 81.01           C  
ATOM   4869  CE1 PHE A 314     -19.204  -5.508  10.147  1.00 81.01           C  
ATOM   4870  CE2 PHE A 314     -17.807  -4.998  12.076  1.00 81.01           C  
ATOM   4871  CZ  PHE A 314     -18.146  -5.853  11.016  1.00 81.01           C  
ATOM   4872  H   PHE A 314     -21.470  -0.082  11.734  1.00  0.00           H  
ATOM   4873  HA  PHE A 314     -18.863  -0.937  11.041  1.00  0.00           H  
ATOM   4874  HB3 PHE A 314     -21.469  -2.462  11.363  1.00  0.00           H  
ATOM   4875  HB2 PHE A 314     -20.403  -1.976  12.668  1.00  0.00           H  
ATOM   4876  HD1 PHE A 314     -20.801  -4.128   9.736  1.00  0.00           H  
ATOM   4877  HD2 PHE A 314     -18.270  -3.136  13.067  1.00  0.00           H  
ATOM   4878  HE1 PHE A 314     -19.422  -6.142   9.301  1.00  0.00           H  
ATOM   4879  HE2 PHE A 314     -16.990  -5.244  12.738  1.00  0.00           H  
ATOM   4880  HZ  PHE A 314     -17.600  -6.773  10.864  1.00  0.00           H  
ATOM   4881  N   GLY A 315     -21.096  -1.229   8.602  1.00 84.87           N  
ATOM   4882  CA  GLY A 315     -21.226  -1.301   7.144  1.00 84.87           C  
ATOM   4883  C   GLY A 315     -20.394  -0.237   6.414  1.00 84.87           C  
ATOM   4884  O   GLY A 315     -19.794  -0.521   5.375  1.00 84.87           O  
ATOM   4885  H   GLY A 315     -21.935  -1.020   9.124  1.00  0.00           H  
ATOM   4886  HA3 GLY A 315     -22.275  -1.192   6.868  1.00  0.00           H  
ATOM   4887  HA2 GLY A 315     -20.927  -2.292   6.802  1.00  0.00           H  
ATOM   4888  N   LYS A 316     -20.288   0.981   6.964  1.00 89.54           N  
ATOM   4889  CA  LYS A 316     -19.432   2.049   6.409  1.00 89.54           C  
ATOM   4890  C   LYS A 316     -17.946   1.694   6.486  1.00 89.54           C  
ATOM   4891  O   LYS A 316     -17.258   1.852   5.481  1.00 89.54           O  
ATOM   4892  CB  LYS A 316     -19.691   3.388   7.115  1.00 89.54           C  
ATOM   4893  CG  LYS A 316     -21.083   3.973   6.847  1.00 89.54           C  
ATOM   4894  CD  LYS A 316     -21.358   5.158   7.783  1.00 89.54           C  
ATOM   4895  CE  LYS A 316     -22.843   5.538   7.759  1.00 89.54           C  
ATOM   4896  NZ  LYS A 316     -23.167   6.497   8.843  1.00 89.54           N1+
ATOM   4897  H   LYS A 316     -20.809   1.205   7.800  1.00  0.00           H  
ATOM   4898  HA  LYS A 316     -19.691   2.171   5.357  1.00  0.00           H  
ATOM   4899  HB3 LYS A 316     -18.932   4.109   6.812  1.00  0.00           H  
ATOM   4900  HB2 LYS A 316     -19.552   3.263   8.189  1.00  0.00           H  
ATOM   4901  HG3 LYS A 316     -21.837   3.202   7.006  1.00  0.00           H  
ATOM   4902  HG2 LYS A 316     -21.143   4.307   5.811  1.00  0.00           H  
ATOM   4903  HD3 LYS A 316     -20.759   6.014   7.471  1.00  0.00           H  
ATOM   4904  HD2 LYS A 316     -21.068   4.893   8.800  1.00  0.00           H  
ATOM   4905  HE3 LYS A 316     -23.449   4.640   7.876  1.00  0.00           H  
ATOM   4906  HE2 LYS A 316     -23.088   5.984   6.795  1.00  0.00           H  
ATOM   4907  HZ1 LYS A 316     -24.149   6.730   8.805  1.00  0.00           H  
ATOM   4908  HZ2 LYS A 316     -22.956   6.079   9.738  1.00  0.00           H  
ATOM   4909  HZ3 LYS A 316     -22.617   7.336   8.726  1.00  0.00           H  
ATOM   4910  N   VAL A 317     -17.471   1.139   7.606  1.00 90.73           N  
ATOM   4911  CA  VAL A 317     -16.069   0.686   7.742  1.00 90.73           C  
ATOM   4912  C   VAL A 317     -15.730  -0.384   6.704  1.00 90.73           C  
ATOM   4913  O   VAL A 317     -14.693  -0.316   6.056  1.00 90.73           O  
ATOM   4914  CB  VAL A 317     -15.773   0.147   9.158  1.00 90.73           C  
ATOM   4915  CG1 VAL A 317     -14.313  -0.309   9.298  1.00 90.73           C  
ATOM   4916  CG2 VAL A 317     -16.021   1.222  10.220  1.00 90.73           C  
ATOM   4917  H   VAL A 317     -18.077   1.014   8.404  1.00  0.00           H  
ATOM   4918  HA  VAL A 317     -15.420   1.544   7.566  1.00  0.00           H  
ATOM   4919  HB  VAL A 317     -16.428  -0.702   9.356  1.00  0.00           H  
ATOM   4920 HG11 VAL A 317     -14.144  -0.682  10.308  1.00  0.00           H  
ATOM   4921 HG12 VAL A 317     -14.109  -1.103   8.579  1.00  0.00           H  
ATOM   4922 HG13 VAL A 317     -13.649   0.534   9.106  1.00  0.00           H  
ATOM   4923 HG21 VAL A 317     -15.805   0.815  11.208  1.00  0.00           H  
ATOM   4924 HG22 VAL A 317     -15.373   2.077  10.030  1.00  0.00           H  
ATOM   4925 HG23 VAL A 317     -17.063   1.540  10.179  1.00  0.00           H  
ATOM   4926  N   THR A 318     -16.627  -1.346   6.490  1.00 92.65           N  
ATOM   4927  CA  THR A 318     -16.424  -2.401   5.483  1.00 92.65           C  
ATOM   4928  C   THR A 318     -16.348  -1.825   4.065  1.00 92.65           C  
ATOM   4929  O   THR A 318     -15.461  -2.195   3.300  1.00 92.65           O  
ATOM   4930  CB  THR A 318     -17.546  -3.441   5.574  1.00 92.65           C  
ATOM   4931  CG2 THR A 318     -17.277  -4.670   4.717  1.00 92.65           C  
ATOM   4932  OG1 THR A 318     -17.687  -3.874   6.914  1.00 92.65           O  
ATOM   4933  H   THR A 318     -17.482  -1.368   7.028  1.00  0.00           H  
ATOM   4934  HA  THR A 318     -15.479  -2.900   5.699  1.00  0.00           H
[truncated: 110,887 more chars]
